# Supplementary material for: Genomic heterogeneity at baseline is associated with T790M resistance mutations in EGFR‐mutated lung cancer treated with the first‐/second‐generation tyrosine kinase inhibitors
Source: J Pathol Clin Res. 2024 Jan 17;10(2):e354. doi: 10.1002/cjp2.354 (PMC10792701; doi:10.1002/cjp2.354)
Supplement: Supplementary file 1 — Figure S1. Relative effect of complex genetic biomarkers on patient survival Table S1. Characteristics of all study candidates Table S2. Overview of mutations, tumor cell content estimation, TP53 mutation status, SBS signatures, and histopathological evaluation Table S3. Other mutations (besides TP53) detected in at least three cases in each of the study groups Table S4. Recalculation of the MATH score in the samples from the study analyzing EGFR‐mutated lung cancers at the time of EGFR inhibitor failure Table S5. Individual gene CNVs detected in the study samples Table S6. LOH detected in the study samples Table S7. Pairwise correlations between biomarkers in the study samples [file CJP2-10-e354-s001.zip]

Archive with 4 entries (4 files):
- cjp2354-sup-TableS2.xlsx
- cjp2354-sup-TableS5.xlsx
- cjp2354-sup-TableS6.xlsx
- cjp2354-sup-FigureS1,TablesS1,S3,S4,S7.pdf
