# Supplementary material for: Genomic heterogeneity at baseline is associated with T790M resistance mutations in EGFR‐mutated lung cancer treated with the first‐/second‐generation tyrosine kinase inhibitors
Source: J Pathol Clin Res. 2024 Jan 17;10(2):e354. doi: 10.1002/cjp2.354 (PMC10792701; doi:10.1002/cjp2.354)
Supplement: Supplementary file 1 — Figure S1. Relative effect of complex genetic biomarkers on patient survival Table S1. Characteristics of all study candidates Table S2. Overview of mutations, tumor cell content estimation, TP53 mutation status, SBS signatures, and histopathological evaluation Table S3. Other mutations (besides TP53) detected in at least three cases in each of the study groups Table S4. Recalculation of the MATH score in the samples from the study analyzing EGFR‐mutated lung cancers at the time of EGFR inhibitor failure Table S5. Individual gene CNVs detected in the study samples Table S6. LOH detected in the study samples Table S7. Pairwise correlations between biomarkers in the study samples [file CJP2-10-e354-s001.zip › cjp2354-sup-TableS2.xlsx]

## Sheet: Table S2
Genomic heterogeneity at baseline is associated with T790M resistance mutations in EGFR-mutated lung cancer treated with the first-/second-generation tyrosine kinase inhibitors
M Menzel et al. J Pathol Clin Res
https://doi.org/10.1002/cjp2.354
Table S2. Overview of mutations, tumor cell content estimation, TP53 mutation status, single-base-substitution signatures (SBS), and histopathological evaluation.
		TP53			Mutational Signatures								Tumor Cell Content		CNA			Histopathological evaluation
Patient ID	isT790M	TP53mut	TP53mut type	TP53mut effect	SBS1+5	SBS2	SBS13	SBS4	SBS30	SBS92	unassigned	SBS96	TCC Histopathologically	TCC Bioinformatic (sequenza)	Length of genomic Region with CNAs	Percent of genomic Region with CNAs	Ploidy	location	subtype	growth pattern	cytology	stroma	inflammation	necrosis	pos IHC	proliferation (Ki-67)
1	yes	-		-	62	0	0	0	0	0	23	0	70	40	2122658637	0.685685	4	RUL (Bx)	adeno	papillary	mild	fibrous	++, lymph	none	TTF1	15
2	yes	TP53:p.Arg110Pro(NM_000546.5)	Non-syn	deleterious mutation	40	0	0	0	235	0	3	0	30	32	1275855272	0.412141	2	BRA	adeno	acinar	moderate	NA	+, lymph	none	TTF1	30
3	yes	TP53:p.Leu348Ser(NM_000546.5)	Non-syn	likely deleterious	28	0	0	0	0	22	21	0	30	17	1682644759	0.543547	2	LUL	adeno	mikropap	marked	fibrous	++, lymph	none	NA	NA
4	yes	TP53:p.Arg282Trp(NM_000546.5)	Non-syn	deleterious mutation	84	0	9	0	0	0	18	0	60	36	1416602160	0.457607	2	RLL	adeno	acinar	marked	fibrous	+, lymph	none	NA	NA
5	yes	-		-	0	0	0	0	0	0	2	0	45	10	1999010712	0.645743	2	RML (Bx)	adeno	solid	moderate	fibrous	+++, lymph	none	NA	NA
6	yes	TP53:p.Glu285Lys(NM_000546.5)	Non-syn	likely deleterious	50	0	17	0	0	0	15	0	20	13	1846531829	0.596487	2	Carina	adeno	acinar	moderate	fibroelast	++, lymph	none	TTF1	NA
7	yes	TP53:p.Gln144*(NM_000546.5)	Non-syn	deleterious mutation	72	0	0	43	0	0	22	0	30	20	1248540963	0.403318	2	LYM (Bx)*	adeno*	acinar	ND	ND	ND	ND	TTF1	NA
8	yes	TP53:p.Glu56*(NM_000546.5)	Non-syn	deleterious mutation	39	94	103	0	0	0	0	0	30	35	2551003572	0.824053	2	PLE	adeno	acinar	moderate	fibrous	+, lymph	none	TTF1	NA
9	yes	-		-	49	0	20	0	0	0	30	42	30	28	1646727096	0.531944	4	LUL	adeno	acinar	moderate	fibrous	+, lymph	none	NA	NA
10	yes	TP53:p.Gly245_Pro250delGlyMetAsnArgArgPro(NM_000546.5)		-	64	40	56	0	0	0	0	0	70	54	919268912	0.296952	2	RUL (Bx)	solid	solid	moderate	scarce	+, lymph	focal	TTF1	NA
11	yes	TP53:p.Ser215Arg(NM_000546.5)	Non-syn	likely deleterious	53	0	0	0	0	0	22	0	50	16	2372189302	0.766291	4	RUL (Bx)	adeno	acinar	moderate	fibroelast	++, lymph	none	TTF1	NA
12	yes	TP53:p.spl?(NM_000546.5)	Splice-site	-	40	0	0	0	0	0	3	0	30	29	1559219736	0.503676	4	PLE	adeno	acinar	moderate	fibrous	+, lymph	none	TTF1	10
13	yes	TP53:p.Gly117fs*32(NM_000546.5)		-	61	0	0	26	0	0	13	0	30	32	2581899137	0.834034	4	PLE	adeno	papillary	moderate	fibrous	+, lymph	none	NA	NA
14	yes	-		-	64	0	0	0	0	0	2	0	80	28	1797794511	0.580743	3	LUL*	adeno*	acinar	ND	ND	ND	ND	NA	NA
15	yes	-		-	70	0	0	0	0	0	11	0	40	34	388290707	0.12543	2	PLE	adeno	acinar	mild	fibrous	+, lymph	none	TTF1	NA
16	yes	-		-	48	19	13	0	0	0	4	0	90	48	2029561325	0.655611	2	LLL	adeno	micropap	marked	scarce	+, lymph	focal	NA	NA
17	yes	-		-	39	0	0	0	0	0	23	0	40	64	2570854600	0.830466	2	RUL	adeno	acinar	mild	fibrous	+, lymph	none	TTF1	NA
18	yes	TP53:p.spl?(NM_000546.5)	Splice-site	likely deleterious	32	0	0	0	0	0	11	0	80	47	2346963060	0.758142	2	RUL	adeno	papillary	marked	fibrous	+, lymph	none	NA	NA
19	yes	TP53:p.spl?(NM_000546.5)	Splice-site	deleterious mutation	71	0	0	19	0	0	13	0	30	27	1232558636	0.398155	2	RLL	adeno	acinar	moderate	fibrous	++, lymph	none	NA	NA
20	yes	TP53:p.Pro191del(NM_000546.5)	0	likely deleterious	91	0	0	0	0	0	24	0	70	92	1882049657	0.607961	4	HEP	adeno	solid	mild	scarce	+, lymph	focal	TTF1	NA
21	yes	TP53:p.His193Leu(NM_000546.5)	Non-syn	likely deleterious	88	24	50	0	0	0	20	0	40	33	1473194126	0.475887	2	RUL (Bx)	adeno	acinar	moderate	fibrous	+, lymph	none	NA	NA
22	yes	-		-	15	0	0	0	0	22	5	0	30	33	2389691490	0.771945	2	RUL RML	adeno	acinar	moderate	fibrous	+++, lymph	none	NA	NA
23	yes	-		-	35	0	0	0	0	0	51	0	95	66	1502997524	0.485515	2	LLL	adeno	acinar	mild	fibrous	+, lymph	none	TTF1	20
24	yes	TP53:p.Arg273His(NM_000546.5)	Non-syn	deleterious mutation	68	15	0	0	0	0	16	0	80	49	1843561674	0.595528	3	LYM	adeno	acinar	moderate	fibrous	+, lymph	none	TTF1	NA
25	yes	-		-	78	28	14	0	0	0	13	0	50	47	1212377012	0.391635	2	LUL	adeno	acinar	marked	fibrous	+, lymph	none	NA	NA
26	no	TP53:p.Trp146*(NM_000546.5)	Non-syn	deleterious mutation	54	16	0	0	0	0	9	0	30	14	592376126	0.191356	2	RML (Bx)	adeno	solid	moderate	fibroelast	++, mixed	none	TTF1	NA
27	no	TP53:p.spl?(NM_000546.5)	Non-syn	likely deleterious	64	23	0	60	0	0	14	0	70	12	2269720557	0.73319	3	PLE	adeno	acinar	moderate	fibrous	++, lymph	none	TTF1	NA
28	no	TP53:p.Arg273His(NM_000546.5)	Non-syn	deleterious mutation	23	10	0	44	0	0	4	0	85	18	2013469603	0.650413	2	LUL	adeno	mikropap	marked	scarce	+++, lymph	none	TTF1	NA
29	no	-		-	0	0	0	0	0	0	6	0	70	10	1610533258	0.520252	2	LLL (Bx)	adeno	acinar	moderate	fibroelast	++, lymph	none	TTF1	20
30	no	TP53:p.spl?(NM_000546.5)	Splice-site	likely deleterious	16	0	11	0	0	0	12	0	80	16	2673931068	0.863763	4	RUL (Bx)	adeno	acinar	moderate	fibroelast	++, lymph	none	TTF1	NA
31	no	TP53:p.Arg248Trp(NM_000546.5)	Non-syn	deleterious mutation	62	0	0	0	0	0	20	0	80	13	1935771475	0.625314	2	RLL	adeno	solid	moderate	fibrous	+++, lymph	none	TTF1	60
32	no	TP53:p.Tyr205Cys(NM_000546.5)	Non-syn	deleterious mutation	28	0	0	0	0	15	6	0	95	52	1247100622	0.402852	3	RUL	adeno	mikropap	moderate	scarce	+++, lymph	none	NA	NA
33	no	-		-	0	0	0	0	0	0	8	0	35	23	2668966225	0.862159	2	PLE	adeno	acinar	moderate	fibrous	+++, lymph	none	TTF1	NA
34	no	TP53:p.Leu194Arg(NM_000546.5)	Non-syn	likely deleterious	60	0	0	0	0	0	11	0	70	23	1703366296	0.55024	2	RUL (Bx)	adeno	solid	marked	fibroelast	+++, lymph	none	NA	NA
35	no	TP53:p.Tyr220Cys(NM_000546.5)	Non-syn	deleterious mutation	46	20	0	40	0	0	0	0	20	12	1597995103	0.516202	2	LUL	adeno	acinar	mild	fibrous	+, lymph	none	TTF1	NA
36	no	-		-	48	0	0	0	0	0	29	0	70	54	2570585127	0.830379	2	OSS (Bx)	adeno	cribriform	moderate	fibrous	++, lymph	none	neg TTF1	NA
37	no	TP53:p.Leu264fs*81(NM_000546.5)	0	deleterious mutation	33	0	0	15	0	0	2	0	70	57	570291070	0.184222	2	BRA	adeno	cribriform	mild	scarce	+, lymph	focal	TTF1	20
38	no	-		-	56	0	0	0	0	0	14	0	60	10	1770977194	0.572081	2	RML (Bx)	adeno	acinar	mild	fibroelast	+, lymph	none	TTF1	NA
39	no	-		-	0	10	0	0	0	0	27	0	20	33	2662380768	0.860032	2	RUL	adeno	acinar	mild	fibrous	++, lymph	none	NA	NA
growth pattern (grading)			cytology								stroma				inflammation								location (reported)
acinar (G2)			mild: slightly enlarged nuclei, hyperchromasia, no nucleoli								fibroelastotic: little reaction to tumor				+, lymph: lymphocytes and plasma cells scattered, rarely smaller aggregates								lung			distant metastases
papillary (G2)			moderate: between mild and marked								scarce: very little stroma between tumor cells				++, lymph: lymphocytes and plasma cells present in moderate numbers								LUL: left upper lobe			PLE: pleura
micropapillary (G3)			marked: highly atypical, often irregular membranes, prominent nucleoli								fibrous: moderately to extensive fibrous stroma				+++, lymph: lymphocytes and plasma cells extensive, a prominent feature of the tumor								LLL: left lower lobe			BRA: brain
solid (G3)															++, mixed: lymphocytes and plasma cells and granulocytes present in moderate numbers								RUL: right upper lobe			HEP: liver
cribriform (G3)																							RML: right middle lobe			LYM: lymph node
			NA not available																				RLL: right lower lobe			OSS: bone
			ND not done (slides not available for review)																				Carina
			* based on histopathological reports
																							Bx= small biopsy (not resection, not large biopsy: Therefore might not be representative of tumor)

## Sheet: Sheet2
E-Nummer NGS.1	Patienten ID (plase do not delete)
E-2017-33512-N	1
E-2016-34516-N	2
E-2016-17510-N	3
R-2011-02991-N	4
E-2016-52306-N	5
E-2014-33502-N	6
E-2017-48019-N	7
E-2016-31808-N	8
E-2015-37409-N	9
E-2017-11408-N	10
E-2017-26512-N	11
E-2015-20158-N	12
E-2015-22612-N	13
R-2008-02317-N	14
E-2013-29530-N	15
R-2013-1220-N	16
E-2015-28810-N	17
R-2010-00973-N	18
E-2016-23404-N	19
E-2014-47409-N	20
E-2017-30507-N	21
E-2017-22227-N	22
R-2012-2948-N	23
E-2018-36205-N	24
E-2014-41006-N	25
E-2017-04525-N	26
E-2016-50032-N	27
R-2008-3076-N	28
E-2017-40006-N	29
E-2017-40010-N	30
E-2017-26803-N	31
R-2016-02949-N	32
E-2017-48406-N	33
E-2017-24709-N	34
E-2014-46027-N	35
E-2017-28608-N	36
E-2017-37204-N	37
E-2018-01359-N	38
E-2014-45503-N	39
