# Supplementary material for: Genomic heterogeneity at baseline is associated with T790M resistance mutations in EGFR‐mutated lung cancer treated with the first‐/second‐generation tyrosine kinase inhibitors
Source: J Pathol Clin Res. 2024 Jan 17;10(2):e354. doi: 10.1002/cjp2.354 (PMC10792701; doi:10.1002/cjp2.354)
Supplement: Supplementary file 1 — Figure S1. Relative effect of complex genetic biomarkers on patient survival Table S1. Characteristics of all study candidates Table S2. Overview of mutations, tumor cell content estimation, TP53 mutation status, SBS signatures, and histopathological evaluation Table S3. Other mutations (besides TP53) detected in at least three cases in each of the study groups Table S4. Recalculation of the MATH score in the samples from the study analyzing EGFR‐mutated lung cancers at the time of EGFR inhibitor failure Table S5. Individual gene CNVs detected in the study samples Table S6. LOH detected in the study samples Table S7. Pairwise correlations between biomarkers in the study samples [file CJP2-10-e354-s001.zip › cjp2354-sup-TableS5.xlsx]

## Sheet: Table S5
Genomic heterogeneity at baseline is associated with T790M resistance mutations in EGFR-mutated lung cancer treated with the first-/second-generation tyrosine kinase inhibitors
M Menzel et al. J Pathol Clin Res
https://doi.org/10.1002/cjp2.354
Table S5. Individual gene copy number variations (CNVs) detected in the study samples
Gene	T790Mpos counts	T790Mneg counts	T790Mpos percent	T790Mneg percent	p	Adjusted P-value	Reject
ADAMTS12	14	0	56	0	0.000352829	0.9991	False
AGXT2	14	0	56	0	0.000352829	0.9991	False
AMACR,C1QTNF3,C1QTNF3-AMACR,LOC646652	14	0	56	0	0.000352829	0.9991	False
BRIX1,RAD1,TTC23L	14	0	56	0	0.000352829	0.9991	False
DNAJC21	14	0	56	0	0.000352829	0.9991	False
GOLPH3	14	0	56	0	0.000352829	0.9991	False
LINC02104	14	0	56	0	0.000352829	0.9991	False
LINC02120	14	0	56	0	0.000352829	0.9991	False
LINC02160	14	0	56	0	0.000352829	0.9991	False
MIR4279,PDZD2	14	0	56	0	0.000352829	0.9991	False
MIR579,ZFR	14	0	56	0	0.000352829	0.9991	False
MTMR12	14	0	56	0	0.000352829	0.9991	False
NPR3	14	0	56	0	0.000352829	0.9991	False
RAI14	14	0	56	0	0.000352829	0.9991	False
RXFP3	14	0	56	0	0.000352829	0.9991	False
SLC45A2	14	0	56	0	0.000352829	0.9991	False
SUB1	14	0	56	0	0.000352829	0.9991	False
TARS1	14	0	56	0	0.000352829	0.9991	False
CDH12,PMCHL1,SNORA105A	15	1	60	7	0.00181189	1	False
CDH18,CDH18-AS1	15	1	60	7	0.00181189	1	False
GUSBP1	15	1	60	7	0.00181189	1	False
LINC02146,LINC02241	15	1	60	7	0.00181189	1	False
A1BG,A1BG-AS1,ZNF497,ZNF497-AS1	4	1	16	7	0.636479	1	False
A1CF	0	1	0	7	0.358974	1	False
A4GALT	3	1	12	7	1	1	False
A4GNT	1	1	4	7	1	1	False
AA06,ASIC2	5	2	20	14	1	1	False
AAAS	1	0	4	0	1	1	False
AACS	3	0	12	0	0.540431	1	False
AACSP1	6	1	24	7	0.38629	1	False
AADAC,AADACL2,AADACL2-AS1,AADACP1,SUCNR1	2	1	8	7	1	1	False
AADACL3	6	3	24	21	1	1	False
AADACL4	6	3	24	21	1	1	False
AADAT	2	0	8	0	0.527665	1	False
AAGAB,C15orf61,IQCH,IQCH-AS1	0	1	0	7	0.358974	1	False
AAK1,SNORA36C	2	0	8	0	0.527665	1	False
AAMDC,INTS4	5	1	20	7	0.390567	1	False
AAMP	2	0	8	0	0.527665	1	False
AANAT	4	2	16	14	1	1	False
AAR2	7	0	28	0	0.0363571	1	False
AARD	7	0	28	0	0.0363571	1	False
AARS1	7	0	28	0	0.0363571	1	False
AARS2	3	0	12	0	0.540431	1	False
AARSD1,PTGES3L,PTGES3L-AARSD1	4	1	16	7	0.636479	1	False
AASDHPPT	3	1	12	7	1	1	False
AASS	9	2	36	14	0.266475	1	False
AATBC	5	1	20	7	0.390567	1	False
AATF,MIR2909	4	1	16	7	0.636479	1	False
AATK,BAIAP2,MIR1250,MIR3065,MIR338,MIR657,PVALEF	4	2	16	14	1	1	False
ABALON,BCL2L1	8	1	32	7	0.118909	1	False
ABAT	6	1	24	7	0.38629	1	False
ABCA1	1	1	4	7	1	1	False
ABCA10,ABCA5,PRO1804	3	2	12	14	1	1	False
ABCA11P,ZNF721	4	0	16	0	0.276605	1	False
ABCA12,SNHG31,SNORA70I	2	0	8	0	0.527665	1	False
ABCA13	17	5	68	35	0.0914446	1	False
ABCA17P	6	1	24	7	0.38629	1	False
ABCA2,C9orf139,FUT7	2	3	8	21	0.328884	1	False
ABCA3	6	1	24	7	0.38629	1	False
ABCA4	3	3	12	21	0.64717	1	False
ABCA6,MIR4524A,MIR4524B	3	2	12	14	1	1	False
ABCA7	3	1	12	7	1	1	False
ABCA8	3	1	12	7	1	1	False
ABCA9,ABCA9-AS1	3	2	12	14	1	1	False
ABCB1,RUNDC3B	9	1	36	7	0.0640444	1	False
ABCB10	14	2	56	14	0.0172688	1	False
ABCB11	2	0	8	0	0.527665	1	False
ABCB4	9	1	36	7	0.0640444	1	False
ABCB5	19	6	76	42	0.0796986	1	False
ABCB6	3	0	12	0	0.540431	1	False
ABCB8	11	2	44	14	0.0826005	1	False
ABCB9	2	1	8	7	1	1	False
ABCC1	7	1	28	7	0.217894	1	False
ABCC10,DLK2,MIR6780B	4	1	16	7	0.636479	1	False
ABCC11,LONP2,SIAH1	9	1	36	7	0.0640444	1	False
ABCC12	9	1	36	7	0.0640444	1	False
ABCC13	3	1	12	7	1	1	False
ABCC3	3	1	12	7	1	1	False
ABCC4,SNORD13G	4	0	16	0	0.276605	1	False
ABCC5,ABCC5-AS1	4	0	16	0	0.276605	1	False
ABCC6	7	1	28	7	0.217894	1	False
ABCC6P1	7	1	28	7	0.217894	1	False
ABCC6P2	6	1	24	7	0.38629	1	False
ABCC8	3	0	12	0	0.540431	1	False
ABCC9	0	2	0	14	0.122807	1	False
ABCD2	2	0	8	0	0.527665	1	False
ABCD3	4	3	16	21	0.685661	1	False
ABCD4	6	1	24	7	0.38629	1	False
ABCE1,ANAPC10	2	0	8	0	0.527665	1	False
ABCF1,MIR877	4	2	16	14	1	1	False
ABCF2,ABCF2-H2BE1,H2BE1	11	2	44	14	0.0826005	1	False
ABCF3	4	0	16	0	0.276605	1	False
ABCG1	5	1	20	7	0.390567	1	False
ABCG2	1	0	4	0	1	1	False
ABCG4	3	1	12	7	1	1	False
ABCG5,DYNC2LI1	2	0	8	0	0.527665	1	False
ABCG8	2	0	8	0	0.527665	1	False
ABHD1,PREB	2	0	8	0	0.527665	1	False
ABHD10	1	1	4	7	1	1	False
ABHD11	10	2	40	14	0.150942	1	False
ABHD11-AS1	10	2	40	14	0.150942	1	False
ABHD12,PYGB	7	1	28	7	0.217894	1	False
ABHD12B	8	2	32	14	0.278613	1	False
ABHD13	4	0	16	0	0.276605	1	False
ABHD14A,ABHD14A-ACY1,ACY1	1	1	4	7	1	1	False
ABHD14B	1	1	4	7	1	1	False
ABHD15	4	2	16	14	1	1	False
ABHD16A,MIR4646	6	2	24	14	0.685661	1	False
ABHD16B,LOC112268269	8	0	32	0	0.0336663	1	False
ABHD17A	3	1	12	7	1	1	False
ABHD17B	1	1	4	7	1	1	False
ABHD17C	0	1	0	7	0.358974	1	False
ABHD18,MFSD8	1	0	4	0	1	1	False
ABHD2	0	1	0	7	0.358974	1	False
ABHD3,MIR320C1	5	1	20	7	0.390567	1	False
ABHD4	6	1	24	7	0.38629	1	False
ABHD5,ANO10	1	0	4	0	1	1	False
ABHD6	1	1	4	7	1	1	False
ABHD8,MRPL34	2	1	8	7	1	1	False
ABI1,PDSS1	1	0	4	0	1	1	False
ABI2	1	0	4	0	1	1	False
ABI3	3	1	12	7	1	1	False
ABI3BP	0	1	0	7	0.358974	1	False
ABITRAM	1	1	4	7	1	1	False
ABL1	2	1	8	7	1	1	False
ABL2	13	2	52	14	0.037845	1	False
ABLIM1,LOC101927692	1	0	4	0	1	1	False
ABLIM2,MIR95	3	0	12	0	0.540431	1	False
ABLIM3	4	0	16	0	0.276605	1	False
ABO	2	1	8	7	1	1	False
ABR,MIR3183,TIMM22	2	1	8	7	1	1	False
ABRA	7	0	28	0	0.0363571	1	False
ABRACL	4	0	16	0	0.276605	1	False
ABRAXAS1,MRPS18C	1	0	4	0	1	1	False
ABRAXAS2	1	0	4	0	1	1	False
ABT1	3	2	12	14	1	1	False
ABTB1	1	1	4	7	1	1	False
ABTB2	4	0	16	0	0.276605	1	False
ACAA1,DLEC1	1	0	4	0	1	1	False
ACAA2	4	1	16	7	0.636479	1	False
ACACA,C17orf78,SNORA90	4	1	16	7	0.636479	1	False
ACACB	2	0	8	0	0.527665	1	False
ACAD10	2	0	8	0	0.527665	1	False
ACAD11,ACKR4,NPHP3,NPHP3-ACAD11,NPHP3-AS1,UBA5	0	1	0	7	0.358974	1	False
ACAD8	3	1	12	7	1	1	False
ACAD9,CFAP92,EFCC1	1	1	4	7	1	1	False
ACADL	1	0	4	0	1	1	False
ACADM,DLSTP1	5	3	20	21	1	1	False
ACADS	2	1	8	7	1	1	False
ACADSB	1	0	4	0	1	1	False
ACADVL,DLG4,MIR324	3	1	12	7	1	1	False
ACAN	0	1	0	7	0.358974	1	False
ACAP1	3	1	12	7	1	1	False
ACAP2	3	0	12	0	0.540431	1	False
ACAP3,MIR6726,SNORD167	5	2	20	14	1	1	False
ACAT1	3	1	12	7	1	1	False
ACAT2,SNORA20,SNORA29,SOD2,SOD2-OT1,TCP1,WTAP	2	0	8	0	0.527665	1	False
ACBD3,ACBD3-AS1	14	2	56	14	0.0172688	1	False
ACBD4	4	1	16	7	0.636479	1	False
ACBD5,MASTL	1	0	4	0	1	1	False
ACBD6,MIR3121	12	2	48	14	0.0444418	1	False
ACBD7,ACBD7-DCLRE1CP1,DCLRE1CP1,OLAH	1	0	4	0	1	1	False
ACCS	7	0	28	0	0.0363571	1	False
ACCSL	7	0	28	0	0.0363571	1	False
ACD,CARMIL2	9	0	36	0	0.0148628	1	False
ACE	3	2	12	14	1	1	False
ACER1	3	1	12	7	1	1	False
ACER2	3	1	12	7	1	1	False
ACER3	5	1	20	7	0.390567	1	False
ACHE	9	2	36	14	0.266475	1	False
ACIN1,C14orf119,LMLN2,LOC105370705	7	1	28	7	0.217894	1	False
ACKR1	14	3	56	21	0.0490051	1	False
ACKR2	1	0	4	0	1	1	False
ACKR3	2	0	8	0	0.527665	1	False
ACLY	5	1	20	7	0.390567	1	False
ACMSD,CCNT2-AS1,MIR5590	1	0	4	0	1	1	False
ACO1	3	1	12	7	1	1	False
ACO2,POLR3H	3	1	12	7	1	1	False
ACOD1	4	0	16	0	0.276605	1	False
ACOT1,HEATR4,RIOX1	6	1	24	7	0.38629	1	False
ACOT11,FAM151A	5	3	20	21	1	1	False
ACOT12	5	0	20	0	0.13922	1	False
ACOT13,C6orf62	4	1	16	7	0.636479	1	False
ACOT2	6	1	24	7	0.38629	1	False
ACOT4	6	1	24	7	0.38629	1	False
ACOT6	6	1	24	7	0.38629	1	False
ACOT7	5	3	20	21	1	1	False
ACOT8,SNX21	6	1	24	7	0.38629	1	False
ACOX1	3	2	12	14	1	1	False
ACOX2	1	2	4	14	0.288762	1	False
ACOX3	4	0	16	0	0.276605	1	False
ACOXL,ACOXL-AS1	2	0	8	0	0.527665	1	False
ACP1	2	0	8	0	0.527665	1	False
ACP2,NR1H3	4	0	16	0	0.276605	1	False
ACP3	0	1	0	7	0.358974	1	False
ACP4	3	2	12	14	1	1	False
ACP5	4	1	16	7	0.636479	1	False
ACP6	14	4	56	28	0.17989	1	False
ACP7	3	3	12	21	0.64717	1	False
ACR	3	1	12	7	1	1	False
ACRV1,CHEK1,LOC118567325	3	1	12	7	1	1	False
ACSBG1,IDH3A	0	1	0	7	0.358974	1	False
ACSBG2	3	1	12	7	1	1	False
ACSF2,CHAD	3	1	12	7	1	1	False
ACSF3	8	1	32	7	0.118909	1	False
ACSL1,SLED1	2	0	8	0	0.527665	1	False
ACSL3	2	0	8	0	0.527665	1	False
ACSL5,LOC103344931,MIR4295,VTI1A,ZDHHC6	1	0	4	0	1	1	False
ACSL6	4	0	16	0	0.276605	1	False
ACSM1	8	1	32	7	0.118909	1	False
ACSM2A	7	1	28	7	0.217894	1	False
ACSM2B	8	1	32	7	0.118909	1	False
ACSM3,ERI2	8	1	32	7	0.118909	1	False
ACSM5	7	1	28	7	0.217894	1	False
ACSS1	6	1	24	7	0.38629	1	False
ACSS2	7	0	28	0	0.0363571	1	False
ACSS3,MIR4699,PPFIA2,PPFIA2-AS1	3	1	12	7	1	1	False
ACTA1	14	2	56	14	0.0172688	1	False
ACTB	18	4	72	28	0.0172046	1	False
ACTBL2	7	0	28	0	0.0363571	1	False
ACTC1,LOC101928174	0	1	0	7	0.358974	1	False
ACTE1P	6	1	24	7	0.38629	1	False
ACTG1	4	2	16	14	1	1	False
ACTG1P17	0	1	0	7	0.358974	1	False
ACTG1P20,TMEM222	6	3	24	21	1	1	False
ACTG1P25	12	2	48	14	0.0444418	1	False
ACTG1P4,AMY2B,RNPC3	4	3	16	21	0.685661	1	False
ACTG2	3	1	12	7	1	1	False
ACTL10,C20orf144,NECAB3	7	0	28	0	0.0363571	1	False
ACTL6A,MRPL47	3	0	12	0	0.540431	1	False
ACTL6B	9	2	36	14	0.266475	1	False
ACTL7A	1	1	4	7	1	1	False
ACTL7B	1	1	4	7	1	1	False
ACTL8	5	3	20	21	1	1	False
ACTL9	3	2	12	14	1	1	False
ACTN1	6	1	24	7	0.38629	1	False
ACTN1-AS1	6	1	24	7	0.38629	1	False
ACTN2	13	2	52	14	0.037845	1	False
ACTN3	6	2	24	14	0.685661	1	False
ACTN4,CAPN12	3	3	12	21	0.64717	1	False
ACTR10	6	2	24	14	0.685661	1	False
ACTR1B	3	0	12	0	0.540431	1	False
ACTR2	2	0	8	0	0.527665	1	False
ACTR3,ACTR3-AS1	1	0	4	0	1	1	False
ACTR3B	11	3	44	21	0.187259	1	False
ACTR3BP2	5	1	20	7	0.390567	1	False
ACTR3BP5	1	0	4	0	1	1	False
ACTR3C,LOC100134040,LRRC61,ZBED6CL	10	2	40	14	0.150942	1	False
ACTR5	6	1	24	7	0.38629	1	False
ACTR6	3	0	12	0	0.540431	1	False
ACTR8	1	1	4	7	1	1	False
ACTRT2	5	2	20	14	1	1	False
ACTRT3	4	1	16	7	0.636479	1	False
ACVR1	2	0	8	0	0.527665	1	False
ACVR1B	0	1	0	7	0.358974	1	False
ACVR1C	2	0	8	0	0.527665	1	False
ACVR2A,MBD5,ORC4	1	0	4	0	1	1	False
ACVR2B,ACVR2B-AS1	1	0	4	0	1	1	False
ACVRL1	0	1	0	7	0.358974	1	False
ACY3	6	2	24	14	0.685661	1	False
ACYP1	6	1	24	7	0.38629	1	False
ACYP2,TSPYL6	2	0	8	0	0.527665	1	False
ADA	6	1	24	7	0.38629	1	False
ADA2	3	0	12	0	0.540431	1	False
ADAD2,LOC654780	7	0	28	0	0.0363571	1	False
ADAL,LCMT2	0	1	0	7	0.358974	1	False
ADAM10,HSP90AB4P	0	1	0	7	0.358974	1	False
ADAM11	3	1	12	7	1	1	False
ADAM12	1	0	4	0	1	1	False
ADAM15,DCST1,DCST1-AS1,EFNA4	15	4	60	28	0.0958456	1	False
ADAM17,IAH1	3	0	12	0	0.540431	1	False
ADAM18	5	1	20	7	0.390567	1	False
ADAM19	4	0	16	0	0.276605	1	False
ADAM2	5	1	20	7	0.390567	1	False
ADAM20	7	1	28	7	0.217894	1	False
ADAM20P1	7	1	28	7	0.217894	1	False
ADAM21	7	1	28	7	0.217894	1	False
ADAM21P1	7	1	28	7	0.217894	1	False
ADAM22	9	1	36	7	0.0640444	1	False
ADAM23	1	0	4	0	1	1	False
ADAM28,ADAM7,ADAMDEC1,LOC101929294,LOC101929315	6	2	24	14	0.685661	1	False
ADAM29	2	0	8	0	0.527665	1	False
ADAM30	5	3	20	21	1	1	False
ADAM32	4	1	16	7	0.636479	1	False
ADAM33	6	1	24	7	0.38629	1	False
ADAM3A	5	1	20	7	0.390567	1	False
ADAM3B,ZNF423	8	1	32	7	0.118909	1	False
ADAM5	5	1	20	7	0.390567	1	False
ADAM6	9	3	36	21	0.477084	1	False
ADAM8	2	1	8	7	1	1	False
ADAM9,SNORD38D	4	1	16	7	0.636479	1	False
ADAMTS1	3	1	12	7	1	1	False
ADAMTS10	3	1	12	7	1	1	False
ADAMTS13,REXO4,STKLD1,SURF4	2	1	8	7	1	1	False
ADAMTS14	1	0	4	0	1	1	False
ADAMTS15	3	1	12	7	1	1	False
ADAMTS16	16	2	64	14	0.00630831	1	False
ADAMTS17	1	1	4	7	1	1	False
ADAMTS18	8	0	32	0	0.0336663	1	False
ADAMTS19,ADAMTS19-AS1	4	0	16	0	0.276605	1	False
ADAMTS2	5	1	20	7	0.390567	1	False
ADAMTS20	1	0	4	0	1	1	False
ADAMTS4,NDUFS2	14	2	56	14	0.0172688	1	False
ADAMTS5,MIR4759	3	1	12	7	1	1	False
ADAMTS6	6	0	24	0	0.0705423	1	False
ADAMTS7	0	1	0	7	0.358974	1	False
ADAMTS7P1	0	1	0	7	0.358974	1	False
ADAMTS8	3	1	12	7	1	1	False
ADAMTS9,ADAMTS9-AS1,ADAMTS9-AS2	1	2	4	14	0.288762	1	False
ADAMTSL1,MIR3152	3	1	12	7	1	1	False
ADAMTSL2	2	1	8	7	1	1	False
ADAMTSL3	0	1	0	7	0.358974	1	False
ADAMTSL4,ADAMTSL4-AS1,MIR4257	15	4	60	28	0.0958456	1	False
ADAMTSL5	3	1	12	7	1	1	False
ADAP1	18	4	72	28	0.0172046	1	False
ADAP2	4	2	16	14	1	1	False
ADAR	15	5	60	35	0.190793	1	False
ADARB1	5	1	20	7	0.390567	1	False
ADARB2,ADARB2-AS1	2	0	8	0	0.527665	1	False
ADAT1	7	0	28	0	0.0363571	1	False
ADAT2	3	0	12	0	0.540431	1	False
ADAT3,SCAMP4	3	1	12	7	1	1	False
ADCK1	7	1	28	7	0.217894	1	False
ADCK2	10	2	40	14	0.150942	1	False
ADCK5,CPSF1,MIR6849,MIR939	6	2	24	14	0.685661	1	False
ADCY1	17	5	68	35	0.0914446	1	False
ADCY10	13	2	52	14	0.037845	1	False
ADCY10P1,APOBEC2,NFYA,OARD1	4	0	16	0	0.276605	1	False
ADCY2	15	2	60	14	0.00777362	1	False
ADCY3,CENPO	2	0	8	0	0.527665	1	False
ADCY4	7	1	28	7	0.217894	1	False
ADCY5	0	1	0	7	0.358974	1	False
ADCY6-DT	1	0	4	0	1	1	False
ADCY6,MIR4701	1	0	4	0	1	1	False
ADCY7,BRD7,MIR6771	7	1	28	7	0.217894	1	False
ADCY8	4	0	16	0	0.276605	1	False
ADCY9	6	1	24	7	0.38629	1	False
ADCYAP1	3	2	12	14	1	1	False
ADCYAP1R1	17	5	68	35	0.0914446	1	False
ADD1	4	0	16	0	0.276605	1	False
ADD2	2	0	8	0	0.527665	1	False
ADGB,KATNBL1P6	3	0	12	0	0.540431	1	False
ADGRA1	2	1	8	7	1	1	False
ADGRA1-AS1	2	1	8	7	1	1	False
ADGRA2,BRF2	5	0	20	0	0.13922	1	False
ADGRA3,MIR12115	3	0	12	0	0.540431	1	False
ADGRB1	5	1	20	7	0.390567	1	False
ADGRB2,MIR4254	6	3	24	21	1	1	False
ADGRB3	3	0	12	0	0.540431	1	False
ADGRD1,ADGRD1-AS1	3	0	12	0	0.540431	1	False
ADGRE1	3	1	12	7	1	1	False
ADGRE2,ZNF333	3	1	12	7	1	1	False
ADGRE3,SNORA104	4	1	16	7	0.636479	1	False
ADGRE4P	3	1	12	7	1	1	False
ADGRE5	4	1	16	7	0.636479	1	False
ADGRF1	3	0	12	0	0.540431	1	False
ADGRF2	3	0	12	0	0.540431	1	False
ADGRF3,SELENOI	2	0	8	0	0.527665	1	False
ADGRF4	3	0	12	0	0.540431	1	False
ADGRF5,ADGRF5-AS1	3	0	12	0	0.540431	1	False
ADGRG1	7	0	28	0	0.0363571	1	False
ADGRG3	7	0	28	0	0.0363571	1	False
ADGRG5	7	0	28	0	0.0363571	1	False
ADGRG6	3	0	12	0	0.540431	1	False
ADGRG7	0	1	0	7	0.358974	1	False
ADGRL1,ADGRL1-AS1	4	1	16	7	0.636479	1	False
ADGRL2,LOC101927434	4	3	16	21	0.685661	1	False
ADGRL4	4	3	16	21	0.685661	1	False
ADGRV1	5	0	20	0	0.13922	1	False
ADH1A,ADH4,ADH6,LOC100507053,PCNAP1	1	0	4	0	1	1	False
ADH1B	1	0	4	0	1	1	False
ADH1C	1	0	4	0	1	1	False
ADH5	1	0	4	0	1	1	False
ADH7	1	0	4	0	1	1	False
ADHFE1	4	0	16	0	0.276605	1	False
ADI1	1	0	4	0	1	1	False
ADIG	6	1	24	7	0.38629	1	False
ADIPOQ,ADIPOQ-AS1	4	0	16	0	0.276605	1	False
ADIPOR1	12	2	48	14	0.0444418	1	False
ADIPOR2	1	1	4	7	1	1	False
ADK,LOC102723439	1	0	4	0	1	1	False
ADM	4	0	16	0	0.276605	1	False
ADM2	3	2	12	14	1	1	False
ADM5	4	1	16	7	0.636479	1	False
ADNP,ADNP-AS1,DPM1	7	1	28	7	0.217894	1	False
ADNP2	5	1	20	7	0.390567	1	False
ADO	1	0	4	0	1	1	False
ADORA1	12	2	48	14	0.0444418	1	False
ADORA2A,ADORA2A-AS1,SPECC1L,SPECC1L-ADORA2A	4	1	16	7	0.636479	1	False
ADORA2B	1	1	4	7	1	1	False
ADORA3,LINC01160,LOC107985184,RAP1A,TMIGD3	4	3	16	21	0.685661	1	False
ADPGK,ADPGK-AS1	0	1	0	7	0.358974	1	False
ADPRH	0	1	0	7	0.358974	1	False
ADPRHL1	5	0	20	0	0.13922	1	False
ADPRM,MAGOH2P,TMEM220,TMEM220-AS1,TMEM238L	1	1	4	7	1	1	False
ADPRS	5	2	20	14	1	1	False
ADRA1A	6	1	24	7	0.38629	1	False
ADRA1B	4	1	16	7	0.636479	1	False
ADRA1D	6	1	24	7	0.38629	1	False
ADRA2A	1	0	4	0	1	1	False
ADRA2B	3	0	12	0	0.540431	1	False
ADRA2C	4	0	16	0	0.276605	1	False
ADRB1	1	0	4	0	1	1	False
ADRB2	4	0	16	0	0.276605	1	False
ADRB3	5	0	20	0	0.13922	1	False
ADRM1	8	0	32	0	0.0336663	1	False
ADSL,MRTFA,MRTFA-AS1,SGSM3	3	1	12	7	1	1	False
ADSS1	10	4	40	28	0.728858	1	False
ADSS2	12	2	48	14	0.0444418	1	False
ADTRP	2	1	8	7	1	1	False
AEBP1,MIR4649	18	5	72	35	0.042788	1	False
AEBP2	0	2	0	14	0.122807	1	False
AEN	0	1	0	7	0.358974	1	False
AFAP1,AFAP1-AS1,LOC389199	3	0	12	0	0.540431	1	False
AFAP1L1	4	0	16	0	0.276605	1	False
AFAP1L2	1	0	4	0	1	1	False
AFDN,AFDN-DT	2	0	8	0	0.527665	1	False
AFF1	1	0	4	0	1	1	False
AFF1-AS1	1	0	4	0	1	1	False
AFF3	2	0	8	0	0.527665	1	False
AFF4	5	0	20	0	0.13922	1	False
AFG1L	3	0	12	0	0.540431	1	False
AFG3L1P	8	1	32	7	0.118909	1	False
AFG3L2,TUBB6	3	2	12	14	1	1	False
AFMID	4	2	16	14	1	1	False
AFTPH,MIR4434	2	0	8	0	0.527665	1	False
AGA	2	0	8	0	0.527665	1	False
AGAP1,AGAP1-IT1,TNRC17	2	0	8	0	0.527665	1	False
AGAP10P	0	1	0	7	0.358974	1	False
AGAP12P	0	1	0	7	0.358974	1	False
AGAP13P	0	1	0	7	0.358974	1	False
AGAP14P	1	1	4	7	1	1	False
AGAP2,AGAP2-AS1	4	1	16	7	0.636479	1	False
AGAP3	11	2	44	14	0.0826005	1	False
AGAP4,PARGP1,PARGP1-AGAP4	0	1	0	7	0.358974	1	False
AGAP5,BMS1P4,BMS1P4-AGAP5	1	0	4	0	1	1	False
AGAP6,AGAP7P,MSMB,NCOA4,SNORA74C-1,TIMM23,TIMM23B,TIMM23B-AGAP6	0	1	0	7	0.358974	1	False
AGAP9,BMS1P2,BMS1P2-AGAP9	0	1	0	7	0.358974	1	False
AGBL1,AGBL1-AS1,LINC01584,LOC102724452,LOC105370954	0	1	0	7	0.358974	1	False
AGBL2	4	0	16	0	0.276605	1	False
AGBL3,CYREN,TMEM140	10	2	40	14	0.150942	1	False
AGBL4,AGBL4-AS1,AGBL4-IT1,BEND5	5	3	20	21	1	1	False
AGBL5-AS1	2	0	8	0	0.527665	1	False
AGBL5,OST4	2	0	8	0	0.527665	1	False
AGER	6	2	24	14	0.685661	1	False
AGFG1,MIR5703	3	0	12	0	0.540431	1	False
AGFG2	9	2	36	14	0.266475	1	False
AGGF1	5	0	20	0	0.13922	1	False
AGK	10	2	40	14	0.150942	1	False
AGL	4	3	16	21	0.685661	1	False
AGMAT,DNAJC16,SCARNA21B	5	3	20	21	1	1	False
AGMO	17	5	68	35	0.0914446	1	False
AGO1	5	2	20	14	1	1	False
AGO2,ERICD	4	0	16	0	0.276605	1	False
AGO3	5	2	20	14	1	1	False
AGO4	5	2	20	14	1	1	False
AGPAT1,EGFL8,LOC100507547,MIR6721,PPT2,PPT2-EGFL8,PRRT1	6	2	24	14	0.685661	1	False
AGPAT2	2	3	8	21	0.328884	1	False
AGPAT3	5	1	20	7	0.390567	1	False
AGPAT4,AGPAT4-IT1	2	0	8	0	0.527665	1	False
AGPAT5,MIR4659A,MIR4659B	5	1	20	7	0.390567	1	False
AGPS	1	0	4	0	1	1	False
AGR2	17	5	68	35	0.0914446	1	False
AGR3	17	5	68	35	0.0914446	1	False
AGRN	5	3	20	21	1	1	False
AGRP	9	0	36	0	0.0148628	1	False
AGT	14	2	56	14	0.0172688	1	False
AGTPBP1	1	1	4	7	1	1	False
AGTR1	2	1	8	7	1	1	False
AGTRAP	5	3	20	21	1	1	False
AGXT	2	0	8	0	0.527665	1	False
AHCTF1	13	2	52	14	0.037845	1	False
AHCTF1P1	1	0	4	0	1	1	False
AHCY	7	0	28	0	0.0363571	1	False
AHCYL1	4	3	16	21	0.685661	1	False
AHCYL2	9	2	36	14	0.266475	1	False
AHDC1	6	3	24	21	1	1	False
AHI1	3	0	12	0	0.540431	1	False
AHNAK	6	2	24	14	0.685661	1	False
AHNAK2,PLD4	10	4	40	28	0.728858	1	False
AHR	18	5	72	35	0.042788	1	False
AHRR,PDCD6,PDCD6-AHRR	17	2	68	14	0.00219964	1	False
AHSA1	6	1	24	7	0.38629	1	False
AHSA2P,SNORA70B,USP34	2	0	8	0	0.527665	1	False
AHSG	4	0	16	0	0.276605	1	False
AHSP	8	1	32	7	0.118909	1	False
AIDA	14	2	56	14	0.0172688	1	False
AIF1	6	2	24	14	0.685661	1	False
AIF1L	2	1	8	7	1	1	False
AIFM2,MACROH2A2	1	0	4	0	1	1	False
AIFM3	4	1	16	7	0.636479	1	False
AIG1	3	0	12	0	0.540431	1	False
AIM2	14	3	56	21	0.0490051	1	False
AIMP2,ANKRD61,EIF2AK1,SNORA80D	18	4	72	28	0.0172046	1	False
AIP,MIR6752	6	2	24	14	0.685661	1	False
AIPL1	1	1	4	7	1	1	False
AIRE	5	1	20	7	0.390567	1	False
AIRN,CHP1P2,IGF2R	2	0	8	0	0.527665	1	False
AJAP1	5	2	20	14	1	1	False
AJM1	2	3	8	21	0.328884	1	False
AJUBA	7	1	28	7	0.217894	1	False
AK1,MIR4672	1	1	4	7	1	1	False
AK2	5	2	20	14	1	1	False
AK3	3	1	12	7	1	1	False
AK4	5	3	20	21	1	1	False
AK5	4	3	16	21	0.685661	1	False
AK6,RAD17,TAF9	5	0	20	0	0.13922	1	False
AK7	8	1	32	7	0.118909	1	False
AK8,SPACA9	2	1	8	7	1	1	False
AK9	3	0	12	0	0.540431	1	False
AKAIN1	3	2	12	14	1	1	False
AKAP1	3	2	12	14	1	1	False
AKAP10	4	0	16	0	0.276605	1	False
AKAP11	4	0	16	0	0.276605	1	False
AKAP12	3	0	12	0	0.540431	1	False
AKAP13,MIR7706	0	1	0	7	0.358974	1	False
AKAP3	0	1	0	7	0.358974	1	False
AKAP5,HSPA2,LOC102723809,MTHFD1,ZBTB1,ZBTB25	6	1	24	7	0.38629	1	False
AKAP6	9	2	36	14	0.266475	1	False
AKAP7	3	0	12	0	0.540431	1	False
AKAP8	2	1	8	7	1	1	False
AKAP8L	2	1	8	7	1	1	False
AKAP9	9	1	36	7	0.0640444	1	False
AKIP1,C11orf16	4	0	16	0	0.276605	1	False
AKIRIN1	5	2	20	14	1	1	False
AKIRIN2	3	0	12	0	0.540431	1	False
AKNA	1	1	4	7	1	1	False
AKNAD1,SPATA42	4	3	16	21	0.685661	1	False
AKR1A1	5	2	20	14	1	1	False
AKR1B1	9	2	36	14	0.266475	1	False
AKR1B10	9	2	36	14	0.266475	1	False
AKR1B15	9	2	36	14	0.266475	1	False
AKR1C1	2	0	8	0	0.527665	1	False
AKR1C2	2	0	8	0	0.527665	1	False
AKR1C3	2	0	8	0	0.527665	1	False
AKR1C4	2	0	8	0	0.527665	1	False
AKR1C6P	2	0	8	0	0.527665	1	False
AKR1C8P	2	0	8	0	0.527665	1	False
AKR1D1	10	2	40	14	0.150942	1	False
AKR1E2	2	0	8	0	0.527665	1	False
AKR7A2	6	3	24	21	1	1	False
AKR7A2P1,SLC16A1	4	3	16	21	0.685661	1	False
AKR7A3	6	3	24	21	1	1	False
AKR7L	6	3	24	21	1	1	False
AKT1	10	4	40	28	0.728858	1	False
AKT1S1,MIR4750,TBC1D17	3	1	12	7	1	1	False
AKT2,MIR641	2	3	8	21	0.328884	1	False
AKT3,MIR4677,SDCCAG8	12	2	48	14	0.0444418	1	False
AKTIP,RBL2	7	1	28	7	0.217894	1	False
ALAD	1	1	4	7	1	1	False
ALAS1	1	1	4	7	1	1	False
ALCAM	0	1	0	7	0.358974	1	False
ALDH16A1	4	1	16	7	0.636479	1	False
ALDH1A1	1	1	4	7	1	1	False
ALDH1A2,LOC283665	0	1	0	7	0.358974	1	False
ALDH1A3,LOC101927751	0	1	0	7	0.358974	1	False
ALDH1B1	3	1	12	7	1	1	False
ALDH1L1,ALDH1L1-AS1,ALDH1L1-AS2	1	1	4	7	1	1	False
ALDH1L2	2	0	8	0	0.527665	1	False
ALDH2,MIR6761	2	0	8	0	0.527665	1	False
ALDH3A1	4	0	16	0	0.276605	1	False
ALDH3A2	4	0	16	0	0.276605	1	False
ALDH3B1	6	1	24	7	0.38629	1	False
ALDH3B2	6	2	24	14	0.685661	1	False
ALDH4A1,MIR1290,MIR4695	6	3	24	21	1	1	False
ALDH5A1	4	1	16	7	0.636479	1	False
ALDH6A1,BBOF1	6	1	24	7	0.38629	1	False
ALDH7A1	5	1	20	7	0.390567	1	False
ALDH8A1	3	0	12	0	0.540431	1	False
ALDH9A1	13	3	52	21	0.0929828	1	False
ALDOA,LOC112694756	8	0	32	0	0.0336663	1	False
ALDOB	1	1	4	7	1	1	False
ALDOC	4	2	16	14	1	1	False
ALG1,EEF2KMT	6	1	24	7	0.38629	1	False
ALG10	1	0	4	0	1	1	False
ALG10B	2	0	8	0	0.527665	1	False
ALG11,UTP14C	4	0	16	0	0.276605	1	False
ALG12	3	2	12	14	1	1	False
ALG14,ALG14-AS1	4	3	16	21	0.685661	1	False
ALG1L,FAM86JP,ROPN1B	0	1	0	7	0.358974	1	False
ALG1L2,FAM86HP,LINC02014	1	1	4	7	1	1	False
ALG1L9P	4	1	16	7	0.636479	1	False
ALG2	1	1	4	7	1	1	False
ALG3,MIR1224,VWA5B2	4	0	16	0	0.276605	1	False
ALG5	4	0	16	0	0.276605	1	False
ALG6	5	3	20	21	1	1	False
ALG8	5	1	20	7	0.390567	1	False
ALG9	3	1	12	7	1	1	False
ALK,LOC105374389	2	0	8	0	0.527665	1	False
ALKAL1	2	0	8	0	0.527665	1	False
ALKAL2	2	0	8	0	0.527665	1	False
ALKBH1	6	1	24	7	0.38629	1	False
ALKBH2	2	0	8	0	0.527665	1	False
ALKBH3,ALKBH3-AS1,SEC14L1P1	6	0	24	0	0.0705423	1	False
ALKBH4,ORAI2	9	2	36	14	0.266475	1	False
ALKBH5	2	0	8	0	0.527665	1	False
ALKBH6	5	3	20	21	1	1	False
ALKBH7,PSPN	3	1	12	7	1	1	False
ALKBH8	3	1	12	7	1	1	False
ALLC	1	0	4	0	1	1	False
ALMS1,ALMS1-IT1	2	1	8	7	1	1	False
ALMS1P1	2	1	8	7	1	1	False
ALOX12,ALOX12-AS1	1	1	4	7	1	1	False
ALOX12B	1	1	4	7	1	1	False
ALOX12P2	1	1	4	7	1	1	False
ALOX15	1	1	4	7	1	1	False
ALOX15B	1	1	4	7	1	1	False
ALOX15P1	1	1	4	7	1	1	False
ALOX5,LOC102724323	0	1	0	7	0.358974	1	False
ALOX5AP	4	0	16	0	0.276605	1	False
ALOXE3	1	1	4	7	1	1	False
ALPG	4	0	16	0	0.276605	1	False
ALPI	4	0	16	0	0.276605	1	False
ALPK2,SNORA108	4	1	16	7	0.636479	1	False
ALPK3	0	1	0	7	0.358974	1	False
ALPL	6	3	24	21	1	1	False
ALPP	4	0	16	0	0.276605	1	False
ALS2	1	0	4	0	1	1	False
ALS2CL	1	1	4	7	1	1	False
ALX1	3	1	12	7	1	1	False
ALX3	4	3	16	21	0.685661	1	False
ALX4	7	0	28	0	0.0363571	1	False
ALYREF,ANAPC11	4	2	16	14	1	1	False
AMBP	1	1	4	7	1	1	False
AMBRA1,MIR3160-1,MIR3160-2	5	0	20	0	0.13922	1	False
AMD1,CDK19,SNORA40C	3	0	12	0	0.540431	1	False
AMDHD1	4	0	16	0	0.276605	1	False
AMDHD2,CEMP1	6	1	24	7	0.38629	1	False
AMER2	7	0	28	0	0.0363571	1	False
AMER3	2	0	8	0	0.527665	1	False
AMFR	7	1	28	7	0.217894	1	False
AMH,MIR4321	3	1	12	7	1	1	False
AMHR2	1	0	4	0	1	1	False
AMIGO1	4	3	16	21	0.685661	1	False
AMIGO2,MIR4698,PCED1B,PCED1B-AS1	1	0	4	0	1	1	False
AMIGO3,GMPPB,RNF123	1	1	4	7	1	1	False
AMMECR1L	1	0	4	0	1	1	False
AMN	10	2	40	14	0.150942	1	False
AMN1,ETFBKMT	2	0	8	0	0.527665	1	False
AMOTL1	4	1	16	7	0.636479	1	False
AMOTL2,MIR6827	0	1	0	7	0.358974	1	False
AMPD1	4	3	16	21	0.685661	1	False
AMPD2	4	3	16	21	0.685661	1	False
AMPD3	4	0	16	0	0.276605	1	False
AMPH	17	5	68	35	0.0914446	1	False
AMT,NICN1	1	1	4	7	1	1	False
AMY1A	4	3	16	21	0.685661	1	False
AMY1B	4	3	16	21	0.685661	1	False
AMY1C	4	3	16	21	0.685661	1	False
AMY2A	4	3	16	21	0.685661	1	False
AMZ1,GNA12	19	4	76	28	0.00651279	1	False
AMZ2	3	1	12	7	1	1	False
AMZ2P1	2	2	8	14	0.608515	1	False
ANAPC1,MIR4771-2	2	0	8	0	0.527665	1	False
ANAPC13,CEP63	0	1	0	7	0.358974	1	False
ANAPC15,LAMTOR1,LRTOMT	4	1	16	7	0.636479	1	False
ANAPC16,ASCC1	1	0	4	0	1	1	False
ANAPC1P1,CD8B	5	2	20	14	1	1	False
ANAPC1P2	5	1	20	7	0.390567	1	False
ANAPC1P4	6	2	24	14	0.685661	1	False
ANAPC1P6	2	0	8	0	0.527665	1	False
ANAPC2	2	3	8	21	0.328884	1	False
ANAPC4	4	0	16	0	0.276605	1	False
ANAPC5	2	1	8	7	1	1	False
ANAPC7	2	0	8	0	0.527665	1	False
ANG,RNASE4	7	1	28	7	0.217894	1	False
ANGEL1,VASH1,VASH1-AS1	6	1	24	7	0.38629	1	False
ANGEL2	12	2	48	14	0.0444418	1	False
ANGPT1	7	0	28	0	0.0363571	1	False
ANGPT2,MCPH1,MCPH1-AS1,MIR8055	5	1	20	7	0.390567	1	False
ANGPT4	6	1	24	7	0.38629	1	False
ANGPTL1,RALGPS2	13	2	52	14	0.037845	1	False
ANGPTL2,RALGPS1	1	1	4	7	1	1	False
ANGPTL3,DOCK7	5	3	20	21	1	1	False
ANGPTL4	3	1	12	7	1	1	False
ANGPTL5,CEP126	3	1	12	7	1	1	False
ANGPTL6,SHFL	4	1	16	7	0.636479	1	False
ANGPTL7,MTOR,MTOR-AS1	5	3	20	21	1	1	False
ANGPTL8,DOCK6,LOC105372273	4	2	16	14	1	1	False
ANHX	2	0	8	0	0.527665	1	False
ANK1,MIR486-1,MIR486-2	5	1	20	7	0.390567	1	False
ANK3	1	0	4	0	1	1	False
ANKAR	1	0	4	0	1	1	False
ANKDD1A	0	1	0	7	0.358974	1	False
ANKDD1B	5	1	20	7	0.390567	1	False
ANKEF1,SNAP25,SNAP25-AS1	6	1	24	7	0.38629	1	False
ANKFN1	3	2	12	14	1	1	False
ANKFY1	1	1	4	7	1	1	False
ANKH,LOC100130744,MIR4637	15	2	60	14	0.00777362	1	False
ANKHD1,ANKHD1-EIF4EBP3,EIF4EBP3	5	0	20	0	0.13922	1	False
ANKIB1,KRIT1,MIR1285-1	9	1	36	7	0.0640444	1	False
ANKK1	3	1	12	7	1	1	False
ANKLE1	2	1	8	7	1	1	False
ANKLE2	3	0	12	0	0.540431	1	False
ANKMY1,DUSP28	2	0	8	0	0.527665	1	False
ANKMY2	17	5	68	35	0.0914446	1	False
ANKRA2	5	1	20	7	0.390567	1	False
ANKRD1	1	0	4	0	1	1	False
ANKRD10	5	0	20	0	0.13922	1	False
ANKRD11,LOC100287036,LOC101927817,LOC105371414	8	1	32	7	0.118909	1	False
ANKRD12	3	2	12	14	1	1	False
ANKRD13A	2	0	8	0	0.527665	1	False
ANKRD13B,CORO6	4	2	16	14	1	1	False
ANKRD13C	4	3	16	21	0.685661	1	False
ANKRD13D	6	2	24	14	0.685661	1	False
ANKRD16,FBH1	2	0	8	0	0.527665	1	False
ANKRD18A	3	1	12	7	1	1	False
ANKRD18B	3	1	12	7	1	1	False
ANKRD18CP,CCDC180,MIR1302-8,SUGT1P4-STRA6LP,SUGT1P4-STRA6LP-CCDC180	1	1	4	7	1	1	False
ANKRD18DP	3	0	12	0	0.540431	1	False
ANKRD19P	1	1	4	7	1	1	False
ANKRD20A1	1	2	4	14	0.288762	1	False
ANKRD20A11P	4	1	16	7	0.636479	1	False
ANKRD20A12P	11	1	44	7	0.0282566	1	False
ANKRD20A19P	7	1	28	7	0.217894	1	False
ANKRD20A4-ANKRD20A20P	1	1	4	7	1	1	False
ANKRD20A5P	3	2	12	14	1	1	False
ANKRD20A8P,FAM95A	3	0	12	0	0.540431	1	False
ANKRD20A9P	8	1	32	7	0.118909	1	False
ANKRD23	3	0	12	0	0.540431	1	False
ANKRD24	3	1	12	7	1	1	False
ANKRD26	1	0	4	0	1	1	False
ANKRD26P1	9	2	36	14	0.266475	1	False
ANKRD26P3	8	1	32	7	0.118909	1	False
ANKRD27,SNORA68B	4	3	16	21	0.685661	1	False
ANKRD28,BTD,HACL1,MIR3134	1	1	4	7	1	1	False
ANKRD29	5	1	20	7	0.390567	1	False
ANKRD30A	2	0	8	0	0.527665	1	False
ANKRD30B,MIR3156-2	3	2	12	14	1	1	False
ANKRD30BL,MIR663B	1	0	4	0	1	1	False
ANKRD30BP2	4	1	16	7	0.636479	1	False
ANKRD30BP3,MIR3156-1	0	1	0	7	0.358974	1	False
ANKRD31	5	1	20	7	0.390567	1	False
ANKRD33	0	1	0	7	0.358974	1	False
ANKRD33B	15	2	60	14	0.00777362	1	False
ANKRD34A	14	4	56	28	0.17989	1	False
ANKRD34B	5	0	20	0	0.13922	1	False
ANKRD34C,ANKRD34C-AS1,MIR184	0	1	0	7	0.358974	1	False
ANKRD35	14	4	56	28	0.17989	1	False
ANKRD36	3	0	12	0	0.540431	1	False
ANKRD36B	3	0	12	0	0.540431	1	False
ANKRD36BP1,SFT2D2	13	2	52	14	0.037845	1	False
ANKRD36BP2	6	2	24	14	0.685661	1	False
ANKRD36C	3	0	12	0	0.540431	1	False
ANKRD37,LRP2BP,SNX25,UFSP2	2	0	8	0	0.527665	1	False
ANKRD39	3	0	12	0	0.540431	1	False
ANKRD40	3	1	12	7	1	1	False
ANKRD40CL	3	1	12	7	1	1	False
ANKRD42	4	1	16	7	0.636479	1	False
ANKRD44,ANKRD44-AS1,ANKRD44-IT1	1	0	4	0	1	1	False
ANKRD45,TEX50	11	2	44	14	0.0826005	1	False
ANKRD46	6	0	24	0	0.0705423	1	False
ANKRD49	4	1	16	7	0.636479	1	False
ANKRD52,SLC39A5	1	0	4	0	1	1	False
ANKRD53	2	0	8	0	0.527665	1	False
ANKRD54,MIR658,MIR659	3	1	12	7	1	1	False
ANKRD55	6	0	24	0	0.0705423	1	False
ANKRD6,LOC101929057,LYRM2,MDN1	3	0	12	0	0.540431	1	False
ANKRD60	8	0	32	0	0.0336663	1	False
ANKRD62	3	2	12	14	1	1	False
ANKRD62P1-PARP4P3	4	0	16	0	0.276605	1	False
ANKRD63	0	1	0	7	0.358974	1	False
ANKRD65	5	2	20	14	1	1	False
ANKRD66	3	0	12	0	0.540431	1	False
ANKRD7	9	2	36	14	0.266475	1	False
ANKRD9,TECPR2	9	2	36	14	0.266475	1	False
ANKS1A	4	1	16	7	0.636479	1	False
ANKS1B,APAF1,FAM71C,LOC101928937	3	0	12	0	0.540431	1	False
ANKS3	6	1	24	7	0.38629	1	False
ANKS4B	8	1	32	7	0.118909	1	False
ANKS6	1	1	4	7	1	1	False
ANKUB1	2	1	8	7	1	1	False
ANKZF1,GLB1L	3	0	12	0	0.540431	1	False
ANLN,KIAA0895	18	5	72	35	0.042788	1	False
ANO1,LINC02584,LINC02753	7	1	28	7	0.217894	1	False
ANO3,ANO3-AS1,MUC15	4	0	16	0	0.276605	1	False
ANO4	3	0	12	0	0.540431	1	False
ANO5	3	0	12	0	0.540431	1	False
ANO6	1	0	4	0	1	1	False
ANO7	2	0	8	0	0.527665	1	False
ANO8,DDA1	3	1	12	7	1	1	False
ANO9	1	2	4	14	0.288762	1	False
ANP32A,ANP32A-IT1,MIR4312	0	1	0	7	0.358974	1	False
ANP32AP1	0	1	0	7	0.358974	1	False
ANP32B	1	1	4	7	1	1	False
ANP32C,MARCHF1	1	0	4	0	1	1	False
ANP32E	15	4	60	28	0.0958456	1	False
ANPEP	0	1	0	7	0.358974	1	False
ANTKMT,CCDC78	8	0	32	0	0.0336663	1	False
ANTXR1,MIR3126	2	0	8	0	0.527665	1	False
ANTXRL	0	1	0	7	0.358974	1	False
ANTXRLP1	0	1	0	7	0.358974	1	False
ANXA1	1	1	4	7	1	1	False
ANXA10	2	0	8	0	0.527665	1	False
ANXA11	1	0	4	0	1	1	False
ANXA13	7	0	28	0	0.0363571	1	False
ANXA2	0	1	0	7	0.358974	1	False
ANXA2P1,TRIM2	4	0	16	0	0.276605	1	False
ANXA2P2	3	1	12	7	1	1	False
ANXA2P3	1	0	4	0	1	1	False
ANXA2R,LOC100132356,LOC100506639,LOC153684,LOC648987	14	1	56	7	0.00491923	1	False
ANXA4,LOC107985770	2	0	8	0	0.527665	1	False
ANXA6	3	0	12	0	0.540431	1	False
ANXA7	1	0	4	0	1	1	False
ANXA8	0	1	0	7	0.358974	1	False
ANXA8L1	1	1	4	7	1	1	False
ANXA9	15	5	60	35	0.190793	1	False
AOAH,AOAH-IT1	18	5	72	35	0.042788	1	False
AOC1	11	2	44	14	0.0826005	1	False
AOC2	3	1	12	7	1	1	False
AOC3	3	1	12	7	1	1	False
AOC4P	3	1	12	7	1	1	False
AOPEP,LOC101928119,MIR2278,MIR23B,MIR24-1,MIR27B,MIR3074,MIR6081	1	1	4	7	1	1	False
AOX1	1	0	4	0	1	1	False
AOX3P-AOX2P,BZW1,BZW1-AS1,LINC01792	1	0	4	0	1	1	False
AP1B1,SNORD125	3	1	12	7	1	1	False
AP1B1P1	3	1	12	7	1	1	False
AP1G1,SNORD71	7	0	28	0	0.0363571	1	False
AP1G2,JPH4,LOC102724814,THTPA,ZFHX2	8	1	32	7	0.118909	1	False
AP1M1	2	1	8	7	1	1	False
AP1M2	5	2	20	14	1	1	False
AP1S1,MIR4653	9	2	36	14	0.266475	1	False
AP1S3	3	0	12	0	0.540431	1	False
AP2A1,FUZ,MIR6799	4	1	16	7	0.636479	1	False
AP2A2	2	2	8	14	0.608515	1	False
AP2B1	4	2	16	14	1	1	False
AP2M1	4	0	16	0	0.276605	1	False
AP2S1	3	1	12	7	1	1	False
AP3B1	5	0	20	0	0.13922	1	False
AP3B2,CPEB1,CPEB1-AS1	0	1	0	7	0.358974	1	False
AP3D1	3	1	12	7	1	1	False
AP3M1,VCL	1	0	4	0	1	1	False
AP3M2	5	1	20	7	0.390567	1	False
AP3S1	5	1	20	7	0.390567	1	False
AP3S2,ARPIN,ARPIN-AP3S2,MIR5009,MIR5094	0	1	0	7	0.358974	1	False
AP4B1,AP4B1-AS1,BCL2L15,DCLRE1B,PTPN22	4	3	16	21	0.685661	1	False
AP4E1,DCAF13P3	0	1	0	7	0.358974	1	False
AP4M1,CNPY4,TAF6	9	2	36	14	0.266475	1	False
AP4S1,MIR624,STRN3	9	2	36	14	0.266475	1	False
AP5B1	6	2	24	14	0.685661	1	False
AP5M1	6	2	24	14	0.685661	1	False
AP5S1	6	1	24	7	0.38629	1	False
AP5Z1,MIR4656	18	4	72	28	0.0172046	1	False
APBA1	1	1	4	7	1	1	False
APBA3,TJP3	3	1	12	7	1	1	False
APBB1	3	0	12	0	0.540431	1	False
APBB1IP	1	0	4	0	1	1	False
APBB2,NSUN7	3	0	12	0	0.540431	1	False
APBB3,MIR6831,SLC35A4	4	0	16	0	0.276605	1	False
APC	5	1	20	7	0.390567	1	False
APC2,C19orf25	3	1	12	7	1	1	False
APCDD1	3	2	12	14	1	1	False
APCDD1L,APCDD1L-DT	8	0	32	0	0.0336663	1	False
APCS	14	3	56	21	0.0490051	1	False
APEH,MST1	1	1	4	7	1	1	False
APELA	2	0	8	0	0.527665	1	False
APEX1,PIP4P1	7	1	28	7	0.217894	1	False
APH1A	15	4	60	28	0.0958456	1	False
APH1B	0	1	0	7	0.358974	1	False
API5	6	0	24	0	0.0705423	1	False
APIP,MIR1343,PDHX	4	0	16	0	0.276605	1	False
APLF	2	0	8	0	0.527665	1	False
APLNR	4	2	16	14	1	1	False
APLP1	5	3	20	21	1	1	False
APLP2	3	1	12	7	1	1	False
APMAP	6	1	24	7	0.38629	1	False
APOA1,APOA1-AS,SIK3	4	1	16	7	0.636479	1	False
APOA2	14	2	56	14	0.0172688	1	False
APOA4	4	1	16	7	0.636479	1	False
APOA5	4	1	16	7	0.636479	1	False
APOB	2	0	8	0	0.527665	1	False
APOBEC3A	4	1	16	7	0.636479	1	False
APOBEC3B,APOBEC3B-AS1	4	1	16	7	0.636479	1	False
APOBEC3C	4	1	16	7	0.636479	1	False
APOBEC3D	4	1	16	7	0.636479	1	False
APOBEC3F	4	1	16	7	0.636479	1	False
APOBEC3G	4	1	16	7	0.636479	1	False
APOBEC3H	4	1	16	7	0.636479	1	False
APOBEC4,RGL1	12	2	48	14	0.0444418	1	False
APOBR	6	1	24	7	0.38629	1	False
APOC1	2	1	8	7	1	1	False
APOC1P1	2	1	8	7	1	1	False
APOC2,APOC4,APOC4-APOC2	2	1	8	7	1	1	False
APOC3	4	1	16	7	0.636479	1	False
APOD	4	0	16	0	0.276605	1	False
APOE	2	1	8	7	1	1	False
APOF	1	0	4	0	1	1	False
APOH	4	2	16	14	1	1	False
APOL1	2	1	8	7	1	1	False
APOL2	2	1	8	7	1	1	False
APOL3	2	1	8	7	1	1	False
APOL4	2	1	8	7	1	1	False
APOL5	3	1	12	7	1	1	False
APOL6	3	1	12	7	1	1	False
APOM,BAG6	6	2	24	14	0.685661	1	False
APOOP5	7	0	28	0	0.0363571	1	False
APP	3	1	12	7	1	1	False
APPBP2	3	2	12	14	1	1	False
APPL1,ASB14,LOC105377102	1	1	4	7	1	1	False
APPL2	2	0	8	0	0.527665	1	False
APRT	7	1	28	7	0.217894	1	False
APTR,RSBN1L	10	1	40	7	0.0603606	1	False
APTX	3	1	12	7	1	1	False
AQP1	18	5	72	35	0.042788	1	False
AQP10	15	5	60	35	0.190793	1	False
AQP11	5	1	20	7	0.390567	1	False
AQP12A	2	0	8	0	0.527665	1	False
AQP12B	2	0	8	0	0.527665	1	False
AQP3	3	1	12	7	1	1	False
AQP4,AQP4-AS1,CHST9	4	1	16	7	0.636479	1	False
AQP7	3	1	12	7	1	1	False
AQP7P1,LOC100996643	1	2	4	14	0.288762	1	False
AQP7P3,LOC101928195,LOC102724904	3	2	12	14	1	1	False
AQP8	8	1	32	7	0.118909	1	False
AQP9	0	1	0	7	0.358974	1	False
AQR	0	1	0	7	0.358974	1	False
ARAP1,ARAP1-AS2	4	1	16	7	0.636479	1	False
ARAP2,LOC439933	3	0	12	0	0.540431	1	False
ARAP3	3	0	12	0	0.540431	1	False
ARC	5	1	20	7	0.390567	1	False
ARCN1	4	1	16	7	0.636479	1	False
AREL1	6	1	24	7	0.38629	1	False
ARF1,MIR3620	14	2	56	14	0.0172688	1	False
ARF3	1	0	4	0	1	1	False
ARF4,ARF4-AS1,DENND6A,PDE12	1	1	4	7	1	1	False
ARF5	9	2	36	14	0.266475	1	False
ARF6	8	2	32	14	0.278613	1	False
ARFGAP1,MIR4326	8	0	32	0	0.0336663	1	False
ARFGAP2,C11orf49	5	0	20	0	0.13922	1	False
ARFGAP3	3	1	12	7	1	1	False
ARFGEF1	4	0	16	0	0.276605	1	False
ARFGEF1-DT,CPA6	4	0	16	0	0.276605	1	False
ARFGEF2	6	1	24	7	0.38629	1	False
ARFGEF3,PBOV1	4	0	16	0	0.276605	1	False
ARFIP1	3	0	12	0	0.540431	1	False
ARFIP2	3	0	12	0	0.540431	1	False
ARFRP1,LIME1,RTEL1,RTEL1-TNFRSF6B,TNFRSF6B,ZGPAT	8	0	32	0	0.0336663	1	False
ARG1,MED23	3	0	12	0	0.540431	1	False
ARG2,VTI1B	6	1	24	7	0.38629	1	False
ARGFX	0	1	0	7	0.358974	1	False
ARGFXP2,LOC105371730,RHOT1	4	2	16	14	1	1	False
ARGLU1	4	0	16	0	0.276605	1	False
ARHGAP1	5	0	20	0	0.13922	1	False
ARHGAP10,MIR4799	2	0	8	0	0.527665	1	False
ARHGAP12	2	0	8	0	0.527665	1	False
ARHGAP15	1	0	4	0	1	1	False
ARHGAP17	8	1	32	7	0.118909	1	False
ARHGAP18	4	0	16	0	0.276605	1	False
ARHGAP20	3	1	12	7	1	1	False
ARHGAP21	1	0	4	0	1	1	False
ARHGAP22,ARHGAP22-IT1	0	1	0	7	0.358974	1	False
ARHGAP23	4	1	16	7	0.636479	1	False
ARHGAP24,MIR4451	1	0	4	0	1	1	False
ARHGAP25	2	0	8	0	0.527665	1	False
ARHGAP26,ARHGAP26-AS1,ARHGAP26-IT1	4	0	16	0	0.276605	1	False
ARHGAP27	4	1	16	7	0.636479	1	False
ARHGAP27P1,ARHGAP27P1-BPTFP1-KPNA2P3,MIR6080	2	2	8	14	0.608515	1	False
ARHGAP27P2	3	1	12	7	1	1	False
ARHGAP28,LOC101927168	3	2	12	14	1	1	False
ARHGAP29	4	3	16	21	0.685661	1	False
ARHGAP30	14	2	56	14	0.0172688	1	False
ARHGAP31,ARHGAP31-AS1	0	1	0	7	0.358974	1	False
ARHGAP32,LOC399975	3	1	12	7	1	1	False
ARHGAP33	5	3	20	21	1	1	False
ARHGAP35	3	1	12	7	1	1	False
ARHGAP39	6	2	24	14	0.685661	1	False
ARHGAP40	6	1	24	7	0.38629	1	False
ARHGAP42,ARHGAP42-AS1,SNORD13I	3	1	12	7	1	1	False
ARHGAP44,ELAC2,LOC100128006,MIR1269B,MYOCD,MYOCD-AS1	1	1	4	7	1	1	False
ARHGAP45,POLR2E	3	1	12	7	1	1	False
ARHGAP5	9	2	36	14	0.266475	1	False
ARHGAP5-AS1	9	2	36	14	0.266475	1	False
ARHGAP8,PRR5,PRR5-ARHGAP8	3	1	12	7	1	1	False
ARHGAP9,DDIT3,GLI1,MARS1,MIR616,MIR6758	4	0	16	0	0.276605	1	False
ARHGDIA	4	2	16	14	1	1	False
ARHGDIG	9	0	36	0	0.0148628	1	False
ARHGEF1	4	1	16	7	0.636479	1	False
ARHGEF10	4	1	16	7	0.636479	1	False
ARHGEF10L	5	3	20	21	1	1	False
ARHGEF11,MIR765	14	4	56	28	0.17989	1	False
ARHGEF12	3	1	12	7	1	1	False
ARHGEF15	1	1	4	7	1	1	False
ARHGEF16	5	2	20	14	1	1	False
ARHGEF17,LOC100287837	4	1	16	7	0.636479	1	False
ARHGEF18	3	1	12	7	1	1	False
ARHGEF19	5	4	20	28	0.695801	1	False
ARHGEF2,MIR6738	15	4	60	28	0.0958456	1	False
ARHGEF25	4	0	16	0	0.276605	1	False
ARHGEF26,ARHGEF26-AS1	1	1	4	7	1	1	False
ARHGEF28	5	1	20	7	0.390567	1	False
ARHGEF3,ARHGEF3-AS1,SPATA12	1	1	4	7	1	1	False
ARHGEF33,LOC375196	2	0	8	0	0.527665	1	False
ARHGEF34P,ARHGEF35,ARHGEF35-AS1,ARHGEF5,CTAGE8,OR2A1,OR2A1-AS1,OR2A20P,OR2A42,OR2A7,OR2A9P	11	2	44	14	0.0826005	1	False
ARHGEF37	3	0	12	0	0.540431	1	False
ARHGEF39,CCDC107	3	1	12	7	1	1	False
ARHGEF4	2	0	8	0	0.527665	1	False
ARHGEF40,MIR6717,NDRG2,RNASE13,RNASE7,RNASE8,TMEM253,TPPP2,ZNF219	7	1	28	7	0.217894	1	False
ARHGEF7,ARHGEF7-AS1,ARHGEF7-AS2,LOC101060553	5	0	20	0	0.13922	1	False
ARID1A	6	3	24	21	1	1	False
ARID1B,LOC115308161,MIR4466	2	0	8	0	0.527665	1	False
ARID2	1	0	4	0	1	1	False
ARID3A	3	1	12	7	1	1	False
ARID3B	0	1	0	7	0.358974	1	False
ARID3C	3	1	12	7	1	1	False
ARID4A	6	2	24	14	0.685661	1	False
ARID4B,GGPS1,MIR4753	13	2	52	14	0.037845	1	False
ARID5A	3	0	12	0	0.540431	1	False
ARID5B	1	0	4	0	1	1	False
ARIH1,MIR630	0	1	0	7	0.358974	1	False
ARIH2,ARIH2OS	1	1	4	7	1	1	False
ARL1	3	0	12	0	0.540431	1	False
ARL10,MIR1271	6	1	24	7	0.38629	1	False
ARL11	4	0	16	0	0.276605	1	False
ARL13B,STX19	0	1	0	7	0.358974	1	False
ARL14	2	0	8	0	0.527665	1	False
ARL14EP	4	0	16	0	0.276605	1	False
ARL14EPL	5	1	20	7	0.390567	1	False
ARL15,MIR581	6	0	24	0	0.0705423	1	False
ARL16	4	2	16	14	1	1	False
ARL17A,LRRC37A2	4	1	16	7	0.636479	1	False
ARL17B,LRRC37A	4	1	16	7	0.636479	1	False
ARL2,ARL2-SNX15,MIR6879,SNX15	6	2	24	14	0.685661	1	False
ARL2BP	7	0	28	0	0.0363571	1	False
ARL4A	17	5	68	35	0.0914446	1	False
ARL4C	3	0	12	0	0.540431	1	False
ARL4D	3	1	12	7	1	1	False
ARL5A	2	0	8	0	0.527665	1	False
ARL5B	1	0	4	0	1	1	False
ARL5C	4	1	16	7	0.636479	1	False
ARL6	0	1	0	7	0.358974	1	False
ARL6IP1	7	1	28	7	0.217894	1	False
ARL6IP4	2	1	8	7	1	1	False
ARL6IP5,LMOD3	1	2	4	14	0.288762	1	False
ARL6IP6,PRPF40A	2	0	8	0	0.527665	1	False
ARL8A,GPR37L1	12	2	48	14	0.0444418	1	False
ARL8B	1	1	4	7	1	1	False
ARLNC1	7	0	28	0	0.0363571	1	False
ARMC1	4	0	16	0	0.276605	1	False
ARMC10	8	2	32	14	0.278613	1	False
ARMC12	4	0	16	0	0.276605	1	False
ARMC2,ARMC2-AS1	3	0	12	0	0.540431	1	False
ARMC3	1	0	4	0	1	1	False
ARMC5	8	1	32	7	0.118909	1	False
ARMC6,SUGP2	2	1	8	7	1	1	False
ARMC7,NT5C	3	2	12	14	1	1	False
ARMC8,NME9	1	1	4	7	1	1	False
ARMC9,MIR4777	4	0	16	0	0.276605	1	False
ARMH1,RNU5F-1	5	2	20	14	1	1	False
ARMH2	4	1	16	7	0.636479	1	False
ARMH4	6	2	24	14	0.685661	1	False
ARMS2	1	0	4	0	1	1	False
ARMT1	3	0	12	0	0.540431	1	False
ARNT	15	5	60	35	0.190793	1	False
ARNT2,LOC101929586,MIR5572	0	1	0	7	0.358974	1	False
ARNTL	3	0	12	0	0.540431	1	False
ARNTL2,ARNTL2-AS1	2	1	8	7	1	1	False
ARPC1A	10	2	40	14	0.150942	1	False
ARPC1B,PDAP1	10	2	40	14	0.150942	1	False
ARPC2	2	0	8	0	0.527665	1	False
ARPC3	2	0	8	0	0.527665	1	False
ARPC4,ARPC4-TTLL3,TADA3,TTLL3	1	1	4	7	1	1	False
ARPC5	12	2	48	14	0.0444418	1	False
ARPC5L	2	1	8	7	1	1	False
ARPP19	0	1	0	7	0.358974	1	False
ARPP21,MIR128-2	1	0	4	0	1	1	False
ARRB1,MIR326	5	1	20	7	0.390567	1	False
ARRB2	1	1	4	7	1	1	False
ARRDC1,ARRDC1-AS1	2	3	8	21	0.328884	1	False
ARRDC2	2	1	8	7	1	1	False
ARRDC3,ARRDC3-AS1	5	0	20	0	0.13922	1	False
ARRDC4	1	1	4	7	1	1	False
ARRDC5	3	1	12	7	1	1	False
ARSA	3	2	12	14	1	1	False
ARSB	5	0	20	0	0.13922	1	False
ARSG,FAM20A,MIR635,PRKAR1A,SLC16A6,WIPI1	3	1	12	7	1	1	False
ARSI	3	0	12	0	0.540431	1	False
ARSK	5	0	20	0	0.13922	1	False
ART1	3	1	12	7	1	1	False
ART5	3	1	12	7	1	1	False
ARTN	6	2	24	14	0.685661	1	False
ARV1	14	2	56	14	0.0172688	1	False
ARVCF,COMT,MIR4761,TXNRD2	4	1	16	7	0.636479	1	False
AS-PTPRE,PTPRE	1	0	4	0	1	1	False
AS3MT,BORCS7,BORCS7-ASMT,CNNM2,LOC107984265,NT5C2	1	0	4	0	1	1	False
ASAH1,LOC101929066	6	2	24	14	0.685661	1	False
ASAH2	0	1	0	7	0.358974	1	False
ASAH2B	0	1	0	7	0.358974	1	False
ASAP1,ASAP1-IT1,ASAP1-IT2	4	0	16	0	0.276605	1	False
ASAP2,ITGB1BP1	3	0	12	0	0.540431	1	False
ASAP3	6	3	24	21	1	1	False
ASB1	2	0	8	0	0.527665	1	False
ASB10	10	2	40	14	0.150942	1	False
ASB13	2	0	8	0	0.527665	1	False
ASB15,ASB15-AS1	9	2	36	14	0.266475	1	False
ASB16,ASB16-AS1	3	1	12	7	1	1	False
ASB17	5	3	20	21	1	1	False
ASB18	2	0	8	0	0.527665	1	False
ASB2,MIR4506	7	1	28	7	0.217894	1	False
ASB3,CHAC2,ERLEC1,GPR75,GPR75-ASB3,MIR3682	2	0	8	0	0.527665	1	False
ASB4	9	1	36	7	0.0640444	1	False
ASB5	2	0	8	0	0.527665	1	False
ASB6,C9orf50,NTMT1	1	1	4	7	1	1	False
ASB7	0	1	0	7	0.358974	1	False
ASB9P1	0	1	0	7	0.358974	1	False
ASCC2	3	1	12	7	1	1	False
ASCC3	3	0	12	0	0.540431	1	False
ASCL1,PAH	3	0	12	0	0.540431	1	False
ASCL2	3	2	12	14	1	1	False
ASCL3	4	0	16	0	0.276605	1	False
ASCL4	2	0	8	0	0.527665	1	False
ASCL5	13	2	52	14	0.037845	1	False
ASDURF,ASNSD1	1	0	4	0	1	1	False
ASF1A,MCM9	3	0	12	0	0.540431	1	False
ASF1B	4	1	16	7	0.636479	1	False
ASGR1	1	1	4	7	1	1	False
ASGR2	1	1	4	7	1	1	False
ASH1L,ASH1L-AS1,MIR555,POU5F1P4	15	4	60	28	0.0958456	1	False
ASH2L	5	0	20	0	0.13922	1	False
ASIC3	11	2	44	14	0.0826005	1	False
ASIC4	2	0	8	0	0.527665	1	False
ASIC5	3	0	12	0	0.540431	1	False
ASIP	7	0	28	0	0.0363571	1	False
ASL	10	2	40	14	0.150942	1	False
ASNS,CCZ1P-OR7E38P,CZ1P-ASNS,MIR5692A1,MIR5692C2	9	2	36	14	0.266475	1	False
ASNSP1	1	0	4	0	1	1	False
ASPA,SPATA22,TRPV3	1	1	4	7	1	1	False
ASPDH	3	1	12	7	1	1	False
ASPG	10	4	40	28	0.728858	1	False
ASPH,CLVS1	4	0	16	0	0.276605	1	False
ASPHD1	8	0	32	0	0.0336663	1	False
ASPHD2,HPS4	3	1	12	7	1	1	False
ASPM	12	2	48	14	0.0444418	1	False
ASPN,CENPP,ECM2,IPPK,LOC100128361,MIR4670,OGN,OMD	1	1	4	7	1	1	False
ASPRV1,MXD1,PCBP1-AS1	2	0	8	0	0.527665	1	False
ASPSCR1	4	2	16	14	1	1	False
ASRGL1	6	2	24	14	0.685661	1	False
ASS1	2	1	8	7	1	1	False
ASTE1,ATP2C1	0	1	0	7	0.358974	1	False
ASTL	3	0	12	0	0.540431	1	False
ASTN1,MIR488	13	2	52	14	0.037845	1	False
ASTN2,ASTN2-AS1,SNORA70C,TRIM32	1	1	4	7	1	1	False
ASXL1	7	0	28	0	0.0363571	1	False
ASXL2	2	0	8	0	0.527665	1	False
ASXL3	4	1	16	7	0.636479	1	False
ASZ1	9	2	36	14	0.266475	1	False
ATAD2,MIR548AA1,MIR548D1	7	0	28	0	0.0363571	1	False
ATAD2B	2	0	8	0	0.527665	1	False
ATAD3A	5	2	20	14	1	1	False
ATAD3B	5	2	20	14	1	1	False
ATAD3C	5	2	20	14	1	1	False
ATAD5	4	2	16	14	1	1	False
ATAT1	4	2	16	14	1	1	False
ATCAY	3	1	12	7	1	1	False
ATE1,ATE1-AS1	1	0	4	0	1	1	False
ATF2,MIR933	2	0	8	0	0.527665	1	False
ATF3	12	2	48	14	0.0444418	1	False
ATF4	4	1	16	7	0.636479	1	False
ATF5,IL4I1,MIR4751,NUP62	3	1	12	7	1	1	False
ATF6	13	2	52	14	0.037845	1	False
ATF6B	6	2	24	14	0.685661	1	False
ATF7,ATF7-NPFF,LOC100652999,NPFF	1	0	4	0	1	1	False
ATF7IP2	7	1	28	7	0.217894	1	False
ATG10	5	1	20	7	0.390567	1	False
ATG101	0	1	0	7	0.358974	1	False
ATG12	5	1	20	7	0.390567	1	False
ATG13	5	0	20	0	0.13922	1	False
ATG14	6	2	24	14	0.685661	1	False
ATG16L1,SCARNA5,SCARNA6	3	0	12	0	0.540431	1	False
ATG16L2	4	1	16	7	0.636479	1	False
ATG2A,MIR6749,MIR6750	6	2	24	14	0.685661	1	False
ATG2B	8	1	32	7	0.118909	1	False
ATG3,SLC35A5	1	1	4	7	1	1	False
ATG4B	2	0	8	0	0.527665	1	False
ATG4C	5	3	20	21	1	1	False
ATG4D,KRI1,MIR1238	4	2	16	14	1	1	False
ATG5	3	0	12	0	0.540431	1	False
ATG7,VGLL4	1	1	4	7	1	1	False
ATG9A	3	0	12	0	0.540431	1	False
ATG9B,NOS3	11	2	44	14	0.0826005	1	False
ATIC	3	0	12	0	0.540431	1	False
ATL1	8	2	32	14	0.278613	1	False
ATL2	2	0	8	0	0.527665	1	False
ATL3	6	2	24	14	0.685661	1	False
ATM,C11orf65	3	1	12	7	1	1	False
ATMIN	7	0	28	0	0.0363571	1	False
ATOH1	1	0	4	0	1	1	False
ATOH7	1	0	4	0	1	1	False
ATOH8,MIR6071	3	2	12	14	1	1	False
ATOX1	3	0	12	0	0.540431	1	False
ATP10B	4	1	16	7	0.636479	1	False
ATP10D	3	0	12	0	0.540431	1	False
ATP11A,ATP11A-AS1	6	0	24	0	0.0705423	1	False
ATP11AUN	6	0	24	0	0.0705423	1	False
ATP11B	4	0	16	0	0.276605	1	False
ATP12A	7	0	28	0	0.0363571	1	False
ATP13A1	2	1	8	7	1	1	False
ATP13A2	5	3	20	21	1	1	False
ATP13A3	3	0	12	0	0.540431	1	False
ATP13A4,ATP13A4-AS1	3	0	12	0	0.540431	1	False
ATP13A5,ATP13A5-AS1	3	0	12	0	0.540431	1	False
ATP1A1,ATP1A1-AS1	5	3	20	21	1	1	False
ATP1A2	14	3	56	21	0.0490051	1	False
ATP1A3	4	1	16	7	0.636479	1	False
ATP1A4	14	3	56	21	0.0490051	1	False
ATP1B1,NME7	12	2	48	14	0.0444418	1	False
ATP1B2	1	1	4	7	1	1	False
ATP1B3	0	1	0	7	0.358974	1	False
ATP23	6	1	24	7	0.38629	1	False
ATP2A1,ATP2A1-AS1,RABEP2	7	1	28	7	0.217894	1	False
ATP2A2	2	0	8	0	0.527665	1	False
ATP2A3	1	1	4	7	1	1	False
ATP2B1,ATP2B1-AS1	3	0	12	0	0.540431	1	False
ATP2B2-IT2	1	1	4	7	1	1	False
ATP2B2,MIR378B,MIR885	1	1	4	7	1	1	False
ATP2B4,LINC00260,SNORA77	12	2	48	14	0.0444418	1	False
ATP2C2,ATP2C2-AS1	7	1	28	7	0.217894	1	False
ATP4A	5	3	20	21	1	1	False
ATP4B	5	0	20	0	0.13922	1	False
ATP5F1A	4	1	16	7	0.636479	1	False
ATP5F1B,SNORD59A,SNORD59B	2	0	8	0	0.527665	1	False
ATP5F1C	2	0	8	0	0.527665	1	False
ATP5F1D	3	1	12	7	1	1	False
ATP5F1E,PRELID3B,SLMO2-ATP5E,TUBB1	8	0	32	0	0.0336663	1	False
ATP5IF1	6	3	24	21	1	1	False
ATP5MC1,LOC105371814,UBE2Z	3	1	12	7	1	1	False
ATP5MC2	1	0	4	0	1	1	False
ATP5MC3	2	0	8	0	0.527665	1	False
ATP5MD,MIR1307,TAF5	1	0	4	0	1	1	False
ATP5ME	4	0	16	0	0.276605	1	False
ATP5MF,ATP5MF-PTCD1,BUD31,CPSF4,MIR12119,PTCD1	10	2	40	14	0.150942	1	False
ATP5MG,LOC100131626,UBE4A	3	1	12	7	1	1	False
ATP5MGL,CYB5R3	3	1	12	7	1	1	False
ATP5MPL	10	4	40	28	0.728858	1	False
ATP5PB	4	3	16	21	0.685661	1	False
ATP5PD,KCTD2	3	2	12	14	1	1	False
ATP5PF,GABPA	3	1	12	7	1	1	False
ATP5PO	3	1	12	7	1	1	False
ATP6AP1L	5	1	20	7	0.390567	1	False
ATP6V0A1,MIR5010,MIR548AT	4	1	16	7	0.636479	1	False
ATP6V0A2	2	1	8	7	1	1	False
ATP6V0A4,TMEM213	10	2	40	14	0.150942	1	False
ATP6V0B	6	2	24	14	0.685661	1	False
ATP6V0C	6	1	24	7	0.38629	1	False
ATP6V0CP3	4	1	16	7	0.636479	1	False
ATP6V0D1	9	0	36	0	0.0148628	1	False
ATP6V0D2	4	0	16	0	0.276605	1	False
ATP6V0E1,SNORA74B	6	1	24	7	0.38629	1	False
ATP6V0E2,ATP6V0E2-AS1	10	2	40	14	0.150942	1	False
ATP6V1A	1	1	4	7	1	1	False
ATP6V1B1,ATP6V1B1-AS1	2	0	8	0	0.527665	1	False
ATP6V1B2	6	1	24	7	0.38629	1	False
ATP6V1C1	6	0	24	0	0.0705423	1	False
ATP6V1C2,PDIA6	2	0	8	0	0.527665	1	False
ATP6V1D	6	1	24	7	0.38629	1	False
ATP6V1E1	3	0	12	0	0.540431	1	False
ATP6V1E2,PIGF,RHOQ,RHOQ-AS1	2	0	8	0	0.527665	1	False
ATP6V1F	9	2	36	14	0.266475	1	False
ATP6V1FNB	9	2	36	14	0.266475	1	False
ATP6V1G1	1	1	4	7	1	1	False
ATP6V1G2,ATP6V1G2-DDX39B,DDX39B,DDX39B-AS1,MCCD1,SNORD117,SNORD84	6	2	24	14	0.685661	1	False
ATP6V1G3	12	2	48	14	0.0444418	1	False
ATP6V1H	3	0	12	0	0.540431	1	False
ATP7B	4	0	16	0	0.276605	1	False
ATP8A1	2	0	8	0	0.527665	1	False
ATP8A2	7	0	28	0	0.0363571	1	False
ATP8B1,LOC100505549	4	1	16	7	0.636479	1	False
ATP8B2	15	5	60	35	0.190793	1	False
ATP8B3	3	1	12	7	1	1	False
ATP8B4	0	1	0	7	0.358974	1	False
ATP8B5P	3	1	12	7	1	1	False
ATP9A	8	1	32	7	0.118909	1	False
ATP9B	5	1	20	7	0.390567	1	False
ATPAF1	5	3	20	21	1	1	False
ATPAF2	1	0	4	0	1	1	False
ATPSCKMT	15	2	60	14	0.00777362	1	False
ATR	0	1	0	7	0.358974	1	False
ATRAID	2	0	8	0	0.527665	1	False
ATRIP,ATRIP-TREX1,TREX1	1	1	4	7	1	1	False
ATRN	6	1	24	7	0.38629	1	False
ATRNL1	1	0	4	0	1	1	False
ATXN1,ATXN1-AS1	2	0	8	0	0.527665	1	False
ATXN10,MIR4762	3	1	12	7	1	1	False
ATXN1L	7	0	28	0	0.0363571	1	False
ATXN2,ATXN2-AS	2	0	8	0	0.527665	1	False
ATXN2L	7	1	28	7	0.217894	1	False
ATXN3	6	1	24	7	0.38629	1	False
ATXN7,C3orf49,SCAANT1,THOC7,THOC7-AS1	1	2	4	14	0.288762	1	False
ATXN7L1	9	2	36	14	0.266475	1	False
ATXN7L2	4	3	16	21	0.685661	1	False
ATXN7L3,TMUB2	3	1	12	7	1	1	False
ATXN7L3B	4	1	16	7	0.636479	1	False
ATXN8OS,KLHL1	4	0	16	0	0.276605	1	False
AUH	1	1	4	7	1	1	False
AUNIP,LOC646471,MTFR1L	6	3	24	21	1	1	False
AUP1,DOK1,HTRA2,LOXL3	3	1	12	7	1	1	False
AURKA	9	1	36	7	0.0640444	1	False
AURKAIP1	5	2	20	14	1	1	False
AURKAP1,MIR664A,RAB3GAP2,SNORA36B	12	2	48	14	0.0444418	1	False
AURKB	1	1	4	7	1	1	False
AURKC	3	1	12	7	1	1	False
AUTS2	10	2	40	14	0.150942	1	False
AVIL,TSFM	4	1	16	7	0.636479	1	False
AVL9,DPY19L1P1	19	5	76	35	0.019022	1	False
AVP	6	1	24	7	0.38629	1	False
AVPR1A	5	1	20	7	0.390567	1	False
AVPR1B	12	2	48	14	0.0444418	1	False
AXDND1,NPHS2	13	2	52	14	0.037845	1	False
AXIN1	9	0	36	0	0.0148628	1	False
AXIN2	2	2	8	14	0.608515	1	False
AXL	4	1	16	7	0.636479	1	False
AZGP1	9	2	36	14	0.266475	1	False
AZGP1P1	9	2	36	14	0.266475	1	False
AZI2,CMC1,ZCWPW2	1	1	4	7	1	1	False
AZIN1	6	0	24	0	0.0705423	1	False
AZIN2	5	2	20	14	1	1	False
AZU1	3	1	12	7	1	1	False
B2M,MIR10393	0	1	0	7	0.358974	1	False
B3GALNT1	2	0	8	0	0.527665	1	False
B3GALNT2,TBCE	13	2	52	14	0.037845	1	False
B3GALT1,B3GALT1-AS1	2	0	8	0	0.527665	1	False
B3GALT2,CDC73,MIR1278	12	2	48	14	0.0444418	1	False
B3GALT4	4	1	16	7	0.636479	1	False
B3GALT5	5	1	20	7	0.390567	1	False
B3GALT5-AS1	5	1	20	7	0.390567	1	False
B3GALT6	5	2	20	14	1	1	False
B3GALT9	1	1	4	7	1	1	False
B3GAT1	3	1	12	7	1	1	False
B3GAT1-DT	3	1	12	7	1	1	False
B3GAT2,SMAP1	3	0	12	0	0.540431	1	False
B3GAT3	6	2	24	14	0.685661	1	False
B3GLCT	4	0	16	0	0.276605	1	False
B3GNT2,MIR5192	2	0	8	0	0.527665	1	False
B3GNT3	2	1	8	7	1	1	False
B3GNT4,DIABLO,LOC101593348	2	1	8	7	1	1	False
B3GNT5,MCF2L2	4	0	16	0	0.276605	1	False
B3GNT6	5	1	20	7	0.390567	1	False
B3GNT7	4	0	16	0	0.276605	1	False
B3GNT8	4	1	16	7	0.636479	1	False
B3GNT9,C16orf70	8	0	32	0	0.0336663	1	False
B3GNTL1,TBCD,ZNF750	6	2	24	14	0.685661	1	False
B4GALNT1,LOC101927583,SLC26A10	4	0	16	0	0.276605	1	False
B4GALNT2	3	1	12	7	1	1	False
B4GALNT3	1	1	4	7	1	1	False
B4GALNT4	1	2	4	14	0.288762	1	False
B4GALT1,B4GALT1-AS1,MIR12117	3	1	12	7	1	1	False
B4GALT2	6	2	24	14	0.685661	1	False
B4GALT3	14	2	56	14	0.0172688	1	False
B4GALT4,B4GALT4-AS1	0	1	0	7	0.358974	1	False
B4GALT5	7	1	28	7	0.217894	1	False
B4GALT6	4	1	16	7	0.636479	1	False
B4GALT7	6	1	24	7	0.38629	1	False
B4GAT1	6	2	24	14	0.685661	1	False
B9D1,EPN2,EPN2-AS1,EPN2-IT1,MAPK7,MFAP4,MIR1180	3	0	12	0	0.540431	1	False
B9D2,TMEM91	4	1	16	7	0.636479	1	False
BAALC,BAALC-AS1,BAALC-AS2,LINC01181,MIR3151	6	0	24	0	0.0705423	1	False
BAAT	1	1	4	7	1	1	False
BABAM1	2	1	8	7	1	1	False
BABAM2,BABAM2-AS1,LOC100505716,LOC100505736,MIR4263,RBKS	2	0	8	0	0.527665	1	False
BACE1,BACE1-AS,RNF214	3	1	12	7	1	1	False
BACE2,PLAC4	5	1	20	7	0.390567	1	False
BACH1	3	1	12	7	1	1	False
BACH1-IT2	3	1	12	7	1	1	False
BACH1-IT3	3	1	12	7	1	1	False
BACH2	4	0	16	0	0.276605	1	False
BAD,GPR137	6	2	24	14	0.685661	1	False
BAG1	3	1	12	7	1	1	False
BAG2,RAB23	6	0	24	0	0.0705423	1	False
BAG3	1	0	4	0	1	1	False
BAG4	5	0	20	0	0.13922	1	False
BAG5	10	3	40	21	0.303918	1	False
BAGE2	8	3	32	21	0.712909	1	False
BAHCC1,MIR3186,MIR4740	4	2	16	14	1	1	False
BAHD1	0	1	0	7	0.358974	1	False
BAIAP2-DT	4	2	16	14	1	1	False
BAIAP2L1,BRI3	9	2	36	14	0.266475	1	False
BAIAP2L2	4	1	16	7	0.636479	1	False
BAIAP3,TSR3	7	1	28	7	0.217894	1	False
BAK1	4	1	16	7	0.636479	1	False
BAMBI	1	0	4	0	1	1	False
BANCR	1	1	4	7	1	1	False
BANF1,EIF1AD	6	2	24	14	0.685661	1	False
BANF2	7	1	28	7	0.217894	1	False
BANP	7	1	28	7	0.217894	1	False
BAP1	1	1	4	7	1	1	False
BARD1	1	0	4	0	1	1	False
BARHL1	2	1	8	7	1	1	False
BARHL2	3	3	12	21	0.64717	1	False
BARX1	1	1	4	7	1	1	False
BARX1-DT	1	1	4	7	1	1	False
BARX2	3	1	12	7	1	1	False
BASP1,BASP1-AS1,MIR10522	15	2	60	14	0.00777362	1	False
BASP1P1,LINC00621	7	1	28	7	0.217894	1	False
BATF	6	1	24	7	0.38629	1	False
BATF2	6	2	24	14	0.685661	1	False
BATF3	12	2	48	14	0.0444418	1	False
BAX	3	1	12	7	1	1	False
BAZ1A,LOC112268124	11	2	44	14	0.0826005	1	False
BAZ1B	10	2	40	14	0.150942	1	False
BAZ2A,RBMS2	1	0	4	0	1	1	False
BAZ2B	2	0	8	0	0.527665	1	False
BAZ2B,LOC643072	2	0	8	0	0.527665	1	False
BBC3,MIR3190,MIR3191	3	1	12	7	1	1	False
BBIP1,MIR4680,PDCD4	1	0	4	0	1	1	False
BBOX1,BBOX1-AS1	4	0	16	0	0.276605	1	False
BBS1,ZDHHC24	6	2	24	14	0.685661	1	False
BBS10	3	0	12	0	0.540431	1	False
BBS2,OGFOD1	7	1	28	7	0.217894	1	False
BBS4	0	1	0	7	0.358974	1	False
BBS5	2	0	8	0	0.527665	1	False
BBS9	18	5	72	35	0.042788	1	False
BBX	0	1	0	7	0.358974	1	False
BCAM	2	1	8	7	1	1	False
BCAN	14	4	56	28	0.17989	1	False
BCAP29,DUS4L,DUS4L-BCAP29	9	2	36	14	0.266475	1	False
BCAR1,LOC100506281	7	0	28	0	0.0363571	1	False
BCAR3,BCAR3-AS1,MIG7,MIR760	3	3	12	21	0.64717	1	False
BCAR4	6	1	24	7	0.38629	1	False
BCAS1,MIR4756	8	1	32	7	0.118909	1	False
BCAS2	4	3	16	21	0.685661	1	False
BCAS3,LOC101927855	3	2	12	14	1	1	False
BCAS4	7	1	28	7	0.217894	1	False
BCAT1	2	1	8	7	1	1	False
BCAT2	3	1	12	7	1	1	False
BCCIP,DHX32	1	0	4	0	1	1	False
BCHE	3	1	12	7	1	1	False
BCKDHA	4	1	16	7	0.636479	1	False
BCKDHB	3	0	12	0	0.540431	1	False
BCKDK	8	0	32	0	0.0336663	1	False
BCL10,LOC646626	4	3	16	21	0.685661	1	False
BCL11A	2	0	8	0	0.527665	1	False
BCL11B	9	1	36	7	0.0640444	1	False
BCL2	4	1	16	7	0.636479	1	False
BCL2A1	0	1	0	7	0.358974	1	False
BCL2L10	0	1	0	7	0.358974	1	False
BCL2L11	2	0	8	0	0.527665	1	False
BCL2L12,IRF3	4	1	16	7	0.636479	1	False
BCL2L13	3	0	12	0	0.540431	1	False
BCL2L2,BCL2L2-PABPN1,PABPN1	8	1	32	7	0.118909	1	False
BCL3,MIR8085	2	1	8	7	1	1	False
BCL6,LOC100131635,RTP2	4	0	16	0	0.276605	1	False
BCL6B	1	1	4	7	1	1	False
BCL7A	2	1	8	7	1	1	False
BCL7B	10	2	40	14	0.150942	1	False
BCL7C,MIR4519,MIR762,MIR762HG	8	0	32	0	0.0336663	1	False
BCL9	14	4	56	28	0.17989	1	False
BCL9L,CXCR5,MIR4492	4	1	16	7	0.636479	1	False
BCLAF1	4	0	16	0	0.276605	1	False
BCO1	7	0	28	0	0.0363571	1	False
BCO2	3	1	12	7	1	1	False
BCR,FBXW4P1	3	1	12	7	1	1	False
BCRP2	4	1	16	7	0.636479	1	False
BCRP3,POM121L10P	4	1	16	7	0.636479	1	False
BCS1L	2	0	8	0	0.527665	1	False
BCYRN1,EPCAM-DT	2	0	8	0	0.527665	1	False
BDH1	4	0	16	0	0.276605	1	False
BDKRB1	8	1	32	7	0.118909	1	False
BDKRB2	8	1	32	7	0.118909	1	False
BDNF,BDNF-AS,LINC00678,MIR8087	4	0	16	0	0.276605	1	False
BDP1	5	1	20	7	0.390567	1	False
BEAN1,BEAN1-AS1	8	0	32	0	0.0336663	1	False
BECN1,CNTD1,MIR6781	4	1	16	7	0.636479	1	False
BECN2	12	2	48	14	0.0444418	1	False
BEGAIN	9	1	36	7	0.0640444	1	False
BEND3	3	0	12	0	0.540431	1	False
BEND3P3	1	0	4	0	1	1	False
BEND4	3	0	12	0	0.540431	1	False
BEND6	5	0	20	0	0.13922	1	False
BEND7	1	0	4	0	1	1	False
BEST1,FTH1	6	2	24	14	0.685661	1	False
BEST2	3	1	12	7	1	1	False
BEST3	7	1	28	7	0.217894	1	False
BEST4	5	2	20	14	1	1	False
BET1	9	1	36	7	0.0640444	1	False
BET1L	1	2	4	14	0.288762	1	False
BFAR	6	1	24	7	0.38629	1	False
BFSP1	7	1	28	7	0.217894	1	False
BFSP2,BFSP2-AS1	0	1	0	7	0.358974	1	False
BGLAP,PAQR6,PMF1,PMF1-BGLAP	15	4	60	28	0.0958456	1	False
BGLT3	3	1	12	7	1	1	False
BHLHA15,TECPR1	9	2	36	14	0.266475	1	False
BHLHA9	2	1	8	7	1	1	False
BHLHE22,LOC401463	4	0	16	0	0.276605	1	False
BHLHE23	8	0	32	0	0.0336663	1	False
BHLHE40,BHLHE40-AS1	1	1	4	7	1	1	False
BHLHE41	2	1	8	7	1	1	False
BHMT	5	0	20	0	0.13922	1	False
BHMT2	5	0	20	0	0.13922	1	False
BICD1	1	0	4	0	1	1	False
BICD2	1	1	4	7	1	1	False
BICDL1	2	1	8	7	1	1	False
BICDL2,HCFC1R1,LOC100128770,THOC6	6	1	24	7	0.38629	1	False
BICRA	3	1	12	7	1	1	False
BICRAL,LOC401261	4	1	16	7	0.636479	1	False
BID,MIR3198-1	3	0	12	0	0.540431	1	False
BIK	4	1	16	7	0.636479	1	False
BIN1	1	0	4	0	1	1	False
BIN3,BIN3-IT1,C8orf58,CCAR2,LOC107986876	6	1	24	7	0.38629	1	False
BIRC2	3	1	12	7	1	1	False
BIRC3	3	1	12	7	1	1	False
BIRC5	4	2	16	14	1	1	False
BIRC6,BIRC6-AS2,MIR558	2	0	8	0	0.527665	1	False
BIRC7,MIR3196	8	0	32	0	0.0336663	1	False
BIRC8	4	1	16	7	0.636479	1	False
BISPR,MVB12A	3	1	12	7	1	1	False
BIVM,BIVM-ERCC5,ERCC5	5	0	20	0	0.13922	1	False
BLACAT1,LEMD1-DT,MIR135B	12	2	48	14	0.0444418	1	False
BLACE	11	3	44	21	0.187259	1	False
BLCAP,NNAT	6	1	24	7	0.38629	1	False
BLID,MIR100,MIR100HG,MIR10526,MIR125B1,MIRLET7A2	3	1	12	7	1	1	False
BLK	5	1	20	7	0.390567	1	False
BLM	0	1	0	7	0.358974	1	False
BLMH	4	2	16	14	1	1	False
BLOC1S1,BLOC1S1-RDH5,RDH5	1	0	4	0	1	1	False
BLOC1S3	3	1	12	7	1	1	False
BLOC1S4	5	0	20	0	0.13922	1	False
BLOC1S5,BLOC1S5-TXNDC5,BMP6,EEF1E1,EEF1E1-BLOC1S5,PIP5K1P1,SCARNA27,TXNDC5	2	1	8	7	1	1	False
BLOC1S6	0	1	0	7	0.358974	1	False
BLVRA	17	5	68	35	0.0914446	1	False
BLVRB	2	3	8	21	0.328884	1	False
BLZF1,CCDC181	12	2	48	14	0.0444418	1	False
BMERB1	7	1	28	7	0.217894	1	False
BMF	0	1	0	7	0.358974	1	False
BMI1,COMMD3,COMMD3-BMI1	1	0	4	0	1	1	False
BMP1	6	1	24	7	0.38629	1	False
BMP10	2	0	8	0	0.527665	1	False
BMP2	6	1	24	7	0.38629	1	False
BMP4	7	2	28	14	0.444837	1	False
BMP5	4	0	16	0	0.276605	1	False
BMP7,BMP7-AS1	8	0	32	0	0.0336663	1	False
BMP8A,OXCT2P1,PPIEL	5	2	20	14	1	1	False
BMP8B,OXCT2,PPIE	5	2	20	14	1	1	False
BMPER	18	5	72	35	0.042788	1	False
BMPR1B	1	0	4	0	1	1	False
BMPR1B-DT	1	0	4	0	1	1	False
BMPR2	1	0	4	0	1	1	False
BMS1	0	1	0	7	0.358974	1	False
BMS1P1,GLUD1P2	0	1	0	7	0.358974	1	False
BMS1P14	1	2	4	14	0.288762	1	False
BMS1P17,DUXAP10,LINC01297,LINC01297-DUXAP10-NBEAP6	9	3	36	21	0.477084	1	False
BMS1P18,DUXAP9	9	3	36	21	0.477084	1	False
BMS1P20	3	1	12	7	1	1	False
BMS1P21,MBL1P	1	0	4	0	1	1	False
BMS1P22,DUXAP8	4	0	16	0	0.276605	1	False
BMS1P23	1	1	4	7	1	1	False
BMT2	9	2	36	14	0.266475	1	False
BNC1	0	1	0	7	0.358974	1	False
BNC2,BNC2-AS1	3	1	12	7	1	1	False
BNIP1	6	1	24	7	0.38629	1	False
BNIP2	0	1	0	7	0.358974	1	False
BNIP3	1	0	4	0	1	1	False
BNIP3L	6	1	24	7	0.38629	1	False
BNIP5	4	0	16	0	0.276605	1	False
BNIPL	15	5	60	35	0.190793	1	False
BOC,CFAP44,CFAP44-AS1,MIR8076	1	1	4	7	1	1	False
BOD1	6	1	24	7	0.38629	1	False
BOD1L1	3	0	12	0	0.540431	1	False
BOD1L2	4	1	16	7	0.636479	1	False
BOK,BOK-AS1	2	0	8	0	0.527665	1	False
BOLA1	14	3	56	21	0.0490051	1	False
BOLA2,BOLA2-SMG1P6,LOC388242,LOC606724,SLX1B,SLX1B-SULT1A4,SMG1P6,SULT1A4	7	1	28	7	0.217894	1	False
BOLA2B	8	0	32	0	0.0336663	1	False
BOLA3	3	1	12	7	1	1	False
BOLA3-AS1	3	1	12	7	1	1	False
BOLL	1	0	4	0	1	1	False
BOP1,MIR7112,SCX	6	2	24	14	0.685661	1	False
BORA,DIS3	4	0	16	0	0.276605	1	False
BORCS6	1	1	4	7	1	1	False
BORCS8,BORCS8-MEF2B,MEF2B	2	1	8	7	1	1	False
BPESC1	1	1	4	7	1	1	False
BPGM	9	2	36	14	0.266475	1	False
BPHL	4	1	16	7	0.636479	1	False
BPI	6	1	24	7	0.38629	1	False
BPIFA1	7	0	28	0	0.0363571	1	False
BPIFA2	7	0	28	0	0.0363571	1	False
BPIFA3	7	0	28	0	0.0363571	1	False
BPIFA4P	7	0	28	0	0.0363571	1	False
BPIFB1	7	0	28	0	0.0363571	1	False
BPIFB2	7	0	28	0	0.0363571	1	False
BPIFB3	7	0	28	0	0.0363571	1	False
BPIFB4	7	0	28	0	0.0363571	1	False
BPIFB6	7	0	28	0	0.0363571	1	False
BPIFC	3	1	12	7	1	1	False
BPNT1	12	2	48	14	0.0444418	1	False
BPNT2	4	0	16	0	0.276605	1	False
BPTF	3	1	12	7	1	1	False
BRAF	10	2	40	14	0.150942	1	False
BRAP	2	0	8	0	0.527665	1	False
BRAT1	18	4	72	28	0.0172046	1	False
BRCA1	4	1	16	7	0.636479	1	False
BRCA2	4	0	16	0	0.276605	1	False
BRD1	3	2	12	14	1	1	False
BRD2	4	2	16	14	1	1	False
BRD3,BRD3OS,LOC100130548	2	1	8	7	1	1	False
BRD4	2	1	8	7	1	1	False
BRD7P3,CEP85L,PLN	3	0	12	0	0.540431	1	False
BRD8	5	0	20	0	0.13922	1	False
BRD9	17	2	68	14	0.00219964	1	False
BRDT	3	3	12	21	0.64717	1	False
BRF1,BTBD6,PACS2	8	4	32	28	1	1	False
BRI3BP,THRIL	3	0	12	0	0.540431	1	False
BRICD5,MLST8	5	1	20	7	0.390567	1	False
BRINP1	1	1	4	7	1	1	False
BRINP2	13	2	52	14	0.037845	1	False
BRINP3	12	2	48	14	0.0444418	1	False
BRIP1	3	2	12	14	1	1	False
BRK1	1	1	4	7	1	1	False
BRME1	3	1	12	7	1	1	False
BRMS1	6	2	24	14	0.685661	1	False
BRMS1L	11	3	44	21	0.187259	1	False
BROX	14	2	56	14	0.0172688	1	False
BRPF1	1	1	4	7	1	1	False
BRPF3	4	0	16	0	0.276605	1	False
BRSK1	4	1	16	7	0.636479	1	False
BRSK2	2	2	8	14	0.608515	1	False
BRWD1	4	1	16	7	0.636479	1	False
BRWD1-AS1	4	1	16	7	0.636479	1	False
BRWD1-AS2	4	1	16	7	0.636479	1	False
BSCL2,GNG3,HNRNPUL2,HNRNPUL2-BSCL2	6	2	24	14	0.685661	1	False
BSDC1	6	3	24	21	1	1	False
BSG	4	1	16	7	0.636479	1	False
BSN	1	1	4	7	1	1	False
BSN-DT	1	1	4	7	1	1	False
BSND	5	3	20	21	1	1	False
BSPH1	4	1	16	7	0.636479	1	False
BSPRY	1	1	4	7	1	1	False
BST1	3	0	12	0	0.540431	1	False
BST2	3	1	12	7	1	1	False
BSX	3	1	12	7	1	1	False
BTAF1	1	0	4	0	1	1	False
BTBD1	0	1	0	7	0.358974	1	False
BTBD10	3	0	12	0	0.540431	1	False
BTBD11	2	0	8	0	0.527665	1	False
BTBD16	1	0	4	0	1	1	False
BTBD17	3	2	12	14	1	1	False
BTBD18,CTNND1,SELENOH,TMX2,TMX2-CTNND1	4	2	16	14	1	1	False
BTBD19	5	2	20	14	1	1	False
BTBD2	3	1	12	7	1	1	False
BTBD3	6	1	24	7	0.38629	1	False
BTBD7	7	1	28	7	0.217894	1	False
BTBD8	3	3	12	21	0.64717	1	False
BTBD9,BTBD9-AS1	4	0	16	0	0.276605	1	False
BTF3	5	1	20	7	0.390567	1	False
BTF3L4	5	3	20	21	1	1	False
BTF3P11	4	0	16	0	0.276605	1	False
BTG1,LINC01619	3	0	12	0	0.540431	1	False
BTG2	12	2	48	14	0.0444418	1	False
BTG3,BTG3-AS1	3	1	12	7	1	1	False
BTG4,LOC728196,MIR34B,MIR34C	3	1	12	7	1	1	False
BTLA	1	1	4	7	1	1	False
BTN1A1	4	2	16	14	1	1	False
BTN2A1,LOC285819	4	2	16	14	1	1	False
BTN2A2	4	2	16	14	1	1	False
BTN2A3P	4	2	16	14	1	1	False
BTN3A1	4	2	16	14	1	1	False
BTN3A2	4	2	16	14	1	1	False
BTN3A3	4	2	16	14	1	1	False
BTNL10	14	2	56	14	0.0172688	1	False
BTNL2,HCG23,TSBP1,TSBP1-AS1	6	2	24	14	0.685661	1	False
BTNL3	5	1	20	7	0.390567	1	False
BTNL8	5	1	20	7	0.390567	1	False
BTNL9,MIR8089	5	1	20	7	0.390567	1	False
BUB1,SNORD132	2	0	8	0	0.527665	1	False
BUB1B,BUB1B-PAK6,C15orf56,PAK6	0	1	0	7	0.358974	1	False
BUB3	1	0	4	0	1	1	False
BUD13	4	1	16	7	0.636479	1	False
BUD23	10	2	40	14	0.150942	1	False
BVES	3	0	12	0	0.540431	1	False
BVES-AS1,POPDC3	3	0	12	0	0.540431	1	False
BYSL	5	0	20	0	0.13922	1	False
BZW2	17	5	68	35	0.0914446	1	False
C10orf105,CDH23,CDH23-AS1,MIR7152,VSIR	1	0	4	0	1	1	False
C10orf120	1	0	4	0	1	1	False
C10orf126	1	0	4	0	1	1	False
C10orf143,CTAGE7P	1	0	4	0	1	1	False
C10orf53	0	1	0	7	0.358974	1	False
C10orf55,PLAU	1	0	4	0	1	1	False
C10orf67,LOC105376453	1	0	4	0	1	1	False
C10orf71	0	1	0	7	0.358974	1	False
C10orf71-AS1	0	1	0	7	0.358974	1	False
C10orf82	1	0	4	0	1	1	False
C10orf88	1	0	4	0	1	1	False
C10orf88B,CUZD1,FAM24B,FAM24B-CUZD1	1	0	4	0	1	1	False
C10orf90,LOC728158	1	0	4	0	1	1	False
C11orf1	3	1	12	7	1	1	False
C11orf21,TSPAN32	3	2	12	14	1	1	False
C11orf24	6	1	24	7	0.38629	1	False
C11orf42	3	1	12	7	1	1	False
C11orf45,KCNJ5	3	1	12	7	1	1	False
C11orf52,CRYAB,HSPB2,HSPB2-C11orf52	3	1	12	7	1	1	False
C11orf53	3	1	12	7	1	1	False
C11orf54	4	1	16	7	0.636479	1	False
C11orf58	3	0	12	0	0.540431	1	False
C11orf68	6	2	24	14	0.685661	1	False
C11orf71	4	1	16	7	0.636479	1	False
C11orf72	6	2	24	14	0.685661	1	False
C11orf80,RCE1	6	2	24	14	0.685661	1	False
C11orf86	6	2	24	14	0.685661	1	False
C11orf87	3	1	12	7	1	1	False
C11orf91	4	0	16	0	0.276605	1	False
C11orf94	6	0	24	0	0.0705423	1	False
C11orf95,RTN3	6	2	24	14	0.685661	1	False
C11orf96	7	0	28	0	0.0363571	1	False
C11orf97	4	1	16	7	0.636479	1	False
C11orf98,CSKMT,LBHD1,SNORA57,UQCC3	6	2	24	14	0.685661	1	False
C12orf29,CEP290	3	0	12	0	0.540431	1	False
C12orf4	0	1	0	7	0.358974	1	False
C12orf40,SLC2A13	2	0	8	0	0.527665	1	False
C12orf42,LOC101929058,LOC105369945	3	0	12	0	0.540431	1	False
C12orf43,HNF1A	2	1	8	7	1	1	False
C12orf45	2	0	8	0	0.527665	1	False
C12orf50	3	0	12	0	0.540431	1	False
C12orf56	5	1	20	7	0.390567	1	False
C12orf65	2	1	8	7	1	1	False
C12orf66	5	1	20	7	0.390567	1	False
C12orf71	2	1	8	7	1	1	False
C12orf73	2	0	8	0	0.527665	1	False
C12orf75	2	0	8	0	0.527665	1	False
C12orf76	2	0	8	0	0.527665	1	False
C12orf77	2	2	8	14	0.608515	1	False
C13orf42	4	0	16	0	0.276605	1	False
C13orf46	5	0	20	0	0.13922	1	False
C14orf132	8	1	32	7	0.118909	1	False
C14orf177	9	1	36	7	0.0640444	1	False
C14orf178,SLIRP,SNW1	7	1	28	7	0.217894	1	False
C14orf180	10	4	40	28	0.728858	1	False
C14orf28,LOC101927418	9	1	36	7	0.0640444	1	False
C14orf39	6	2	24	14	0.685661	1	False
C14orf93	7	1	28	7	0.217894	1	False
C15orf32	0	1	0	7	0.358974	1	False
C15orf39	0	1	0	7	0.358974	1	False
C15orf40,RAMAC	0	1	0	7	0.358974	1	False
C15orf48,MIR147B	0	1	0	7	0.358974	1	False
C15orf54	0	1	0	7	0.358974	1	False
C15orf62,DNAJC17,GCHFR,ZFYVE19	0	1	0	7	0.358974	1	False
C15orf65,CCPG1,DNAAF4,DNAAF4-CCPG1,MIR628,PIGB	0	1	0	7	0.358974	1	False
C16orf46	7	0	28	0	0.0363571	1	False
C16orf54	8	0	32	0	0.0336663	1	False
C16orf71,ZNF500	6	1	24	7	0.38629	1	False
C16orf72	7	1	28	7	0.217894	1	False
C16orf74,MIR1910	7	1	28	7	0.217894	1	False
C16orf78	8	1	32	7	0.118909	1	False
C16orf82	8	1	32	7	0.118909	1	False
C16orf86	9	0	36	0	0.0148628	1	False
C16orf87	9	1	36	7	0.0640444	1	False
C16orf89	6	1	24	7	0.38629	1	False
C16orf90	6	1	24	7	0.38629	1	False
C16orf91	6	1	24	7	0.38629	1	False
C16orf92,TLCD3B	8	0	32	0	0.0336663	1	False
C16orf95	7	1	28	7	0.217894	1	False
C16orf95-DT	7	1	28	7	0.217894	1	False
C16orf96,CDIP1	6	1	24	7	0.38629	1	False
C17orf100	1	1	4	7	1	1	False
C17orf102	5	2	20	14	1	1	False
C17orf107,CHRNE,MINK1	1	1	4	7	1	1	False
C17orf113,NKIRAS2,ZNF385C	5	1	20	7	0.390567	1	False
C17orf49,MIR195,MIR497,MIR497HG,RNASEK,RNASEK-C17orf49	1	1	4	7	1	1	False
C17orf50,MMP28	4	2	16	14	1	1	False
C17orf58	3	1	12	7	1	1	False
C17orf64	3	2	12	14	1	1	False
C17orf67	3	2	12	14	1	1	False
C17orf75	4	2	16	14	1	1	False
C17orf77,CD300LD	3	2	12	14	1	1	False
C17orf80,CPSF4L	3	2	12	14	1	1	False
C17orf97,LOC105371430	2	1	8	7	1	1	False
C17orf98	4	1	16	7	0.636479	1	False
C17orf99	4	2	16	14	1	1	False
C18orf12,ZBTB7C	4	1	16	7	0.636479	1	False
C18orf15,LDLRAD4,LDLRAD4-AS1,MIR4526,MIR5190	3	2	12	14	1	1	False
C18orf21	4	1	16	7	0.636479	1	False
C18orf25	4	1	16	7	0.636479	1	False
C18orf32,MIR1539,RPL17,RPL17-C18orf32,SNORD58A,SNORD58B,SNORD58C	4	1	16	7	0.636479	1	False
C18orf54	4	1	16	7	0.636479	1	False
C18orf61	3	2	12	14	1	1	False
C18orf63	4	1	16	7	0.636479	1	False
C19orf12	5	4	20	28	0.695801	1	False
C19orf18	3	1	12	7	1	1	False
C19orf33,YIF1B	5	4	20	28	0.695801	1	False
C19orf38	4	2	16	14	1	1	False
C19orf44,CHERP	2	1	8	7	1	1	False
C19orf47	2	3	8	21	0.328884	1	False
C19orf48,SNORD88A,SNORD88B,SNORD88C	3	2	12	14	1	1	False
C19orf53	3	1	12	7	1	1	False
C19orf54,ITPKC	2	3	8	21	0.328884	1	False
C19orf67	3	1	12	7	1	1	False
C19orf71	3	1	12	7	1	1	False
C19orf73,LIN7B	4	1	16	7	0.636479	1	False
C19orf81,SHANK1	3	2	12	14	1	1	False
C19orf84	4	1	16	7	0.636479	1	False
C19orf85	3	1	12	7	1	1	False
C1D	2	0	8	0	0.527665	1	False
C1GALT1	17	4	68	28	0.0236699	1	False
C1GALT1C1L,PLEKHH2	2	0	8	0	0.527665	1	False
C1orf100	12	2	48	14	0.0444418	1	False
C1orf105,PIGC	12	2	48	14	0.0444418	1	False
C1orf109	5	3	20	21	1	1	False
C1orf112,METTL18,SCYL3	12	2	48	14	0.0444418	1	False
C1orf115	14	2	56	14	0.0172688	1	False
C1orf116	12	2	48	14	0.0444418	1	False
C1orf122,YRDC	5	3	20	21	1	1	False
C1orf127	5	3	20	21	1	1	False
C1orf131	14	2	56	14	0.0172688	1	False
C1orf141	5	3	20	21	1	1	False
C1orf146	3	3	12	21	0.64717	1	False
C1orf158	6	3	24	21	1	1	False
C1orf159	5	3	20	21	1	1	False
C1orf162	4	3	16	21	0.685661	1	False
C1orf167,C1orf167-AS1,MTHFR	5	3	20	21	1	1	False
C1orf174	5	2	20	14	1	1	False
C1orf185	5	3	20	21	1	1	False
C1orf189	15	5	60	35	0.190793	1	False
C1orf194	4	3	16	21	0.685661	1	False
C1orf195,TMEM51	5	3	20	21	1	1	False
C1orf198	14	2	56	14	0.0172688	1	False
C1orf21	12	2	48	14	0.0444418	1	False
C1orf210	6	3	24	21	1	1	False
C1orf216	5	2	20	14	1	1	False
C1orf220	13	2	52	14	0.037845	1	False
C1orf226	13	3	52	21	0.0929828	1	False
C1orf229	13	2	52	14	0.037845	1	False
C1orf232	6	3	24	21	1	1	False
C1orf35	14	2	56	14	0.0172688	1	False
C1orf43,SNORA58B,UBAP2L	15	5	60	35	0.190793	1	False
C1orf50,TMEM269-DT	6	3	24	21	1	1	False
C1orf52	4	3	16	21	0.685661	1	False
C1orf53	12	2	48	14	0.0444418	1	False
C1orf54	15	4	60	28	0.0958456	1	False
C1orf56,CDC42SE1	15	5	60	35	0.190793	1	False
C1orf68	15	5	60	35	0.190793	1	False
C1orf74,TRAF3IP3	12	2	48	14	0.0444418	1	False
C1orf87	5	3	20	21	1	1	False
C1orf94	5	2	20	14	1	1	False
C1QA	6	3	24	21	1	1	False
C1QB	6	3	24	21	1	1	False
C1QBP,RPAIN	1	1	4	7	1	1	False
C1QC	6	3	24	21	1	1	False
C1QL1	4	1	16	7	0.636479	1	False
C1QL2	1	0	4	0	1	1	False
C1QL3,PTER	1	0	4	0	1	1	False
C1QTNF1,C1QTNF1-AS1	5	2	20	14	1	1	False
C1QTNF12	5	2	20	14	1	1	False
C1QTNF2	4	1	16	7	0.636479	1	False
C1QTNF4	4	0	16	0	0.276605	1	False
C1QTNF5,MFRP	3	1	12	7	1	1	False
C1QTNF6	3	1	12	7	1	1	False
C1QTNF7,C1QTNF7-AS1,CPEB2	3	0	12	0	0.540431	1	False
C1QTNF8	8	1	32	7	0.118909	1	False
C1QTNF9	7	0	28	0	0.0363571	1	False
C1QTNF9B,MIPEP,PCOTH	7	1	28	7	0.217894	1	False
C2,C2-AS1,ZBTB12	6	2	24	14	0.685661	1	False
C20orf141	6	1	24	7	0.38629	1	False
C20orf173	7	0	28	0	0.0363571	1	False
C20orf194	6	1	24	7	0.38629	1	False
C20orf197	8	0	32	0	0.0336663	1	False
C20orf202	6	1	24	7	0.38629	1	False
C20orf203	7	0	28	0	0.0363571	1	False
C20orf204	8	0	32	0	0.0336663	1	False
C20orf27	6	1	24	7	0.38629	1	False
C20orf85	8	0	32	0	0.0336663	1	False
C20orf96	6	1	24	7	0.38629	1	False
C21orf58	5	1	20	7	0.390567	1	False
C21orf62,C21orf62-AS1	3	1	12	7	1	1	False
C21orf91,C21orf91-OT1	3	1	12	7	1	1	False
C22orf15,CHCHD10	4	1	16	7	0.636479	1	False
C22orf23,MIR4534,MIR6820,POLR2F,SOX10	3	1	12	7	1	1	False
C22orf24,YWHAH	3	1	12	7	1	1	False
C22orf31,KREMEN1	2	1	8	7	1	1	False
C22orf34,MIR3667	3	2	12	14	1	1	False
C22orf39	4	0	16	0	0.276605	1	False
C22orf42	3	1	12	7	1	1	False
C22orf46	3	1	12	7	1	1	False
C2CD2,SNORA91	5	1	20	7	0.390567	1	False
C2CD2L	4	1	16	7	0.636479	1	False
C2CD3	4	1	16	7	0.636479	1	False
C2CD4A	0	1	0	7	0.358974	1	False
C2CD4B	0	1	0	7	0.358974	1	False
C2CD4C	5	1	20	7	0.390567	1	False
C2CD4D,C2CD4D-AS1,THEM5	15	5	60	35	0.190793	1	False
C2CD5	0	1	0	7	0.358974	1	False
C2CD6	1	0	4	0	1	1	False
C2orf15,LIPT1,TSGA10	2	0	8	0	0.527665	1	False
C2orf16	2	0	8	0	0.527665	1	False
C2orf27A	2	0	8	0	0.527665	1	False
C2orf42	2	0	8	0	0.527665	1	False
C2orf49	2	0	8	0	0.527665	1	False
C2orf50	2	0	8	0	0.527665	1	False
C2orf66	1	0	4	0	1	1	False
C2orf68,USP39	3	2	12	14	1	1	False
C2orf69	1	0	4	0	1	1	False
C2orf72	4	0	16	0	0.276605	1	False
C2orf73	2	0	8	0	0.527665	1	False
C2orf74	2	0	8	0	0.527665	1	False
C2orf76,DBI	1	0	4	0	1	1	False
C2orf78	3	1	12	7	1	1	False
C2orf80	1	0	4	0	1	1	False
C2orf81	3	1	12	7	1	1	False
C2orf83,LOC729968	3	0	12	0	0.540431	1	False
C2orf88	1	0	4	0	1	1	False
C2orf91	2	0	8	0	0.527665	1	False
C2orf92	3	0	12	0	0.540431	1	False
C3	3	1	12	7	1	1	False
C3orf14	1	2	4	14	0.288762	1	False
C3orf18,HEMK1	1	1	4	7	1	1	False
C3orf20	1	1	4	7	1	1	False
C3orf22,CHST13	1	1	4	7	1	1	False
C3orf33	1	1	4	7	1	1	False
C3orf35	1	0	4	0	1	1	False
C3orf36	0	1	0	7	0.358974	1	False
C3orf38	0	1	0	7	0.358974	1	False
C3orf52,MIR567	1	1	4	7	1	1	False
C3orf56	1	1	4	7	1	1	False
C3orf62,MIR4271,USP4	1	1	4	7	1	1	False
C3orf70	4	0	16	0	0.276605	1	False
C3orf80,IFT80,MIR15B,MIR16-2,SMC4,TRIM59,TRIM59-IFT80	2	0	8	0	0.527665	1	False
C3orf84	1	1	4	7	1	1	False
C3orf85	0	1	0	7	0.358974	1	False
C3orf86,LINC01988,ZNF445	1	0	4	0	1	1	False
C3P1	4	2	16	14	1	1	False
C4A	6	2	24	14	0.685661	1	False
C4B	6	2	24	14	0.685661	1	False
C4BPA	12	2	48	14	0.0444418	1	False
C4BPB	12	2	48	14	0.0444418	1	False
C4orf17	1	0	4	0	1	1	False
C4orf19,RELL1	3	0	12	0	0.540431	1	False
C4orf33	1	0	4	0	1	1	False
C4orf36	1	0	4	0	1	1	False
C4orf45,FNIP2	3	0	12	0	0.540431	1	False
C4orf46	3	0	12	0	0.540431	1	False
C4orf47,CCDC110,LOC105377590	2	0	8	0	0.527665	1	False
C4orf48	5	0	20	0	0.13922	1	False
C4orf50	5	0	20	0	0.13922	1	False
C4orf51	2	0	8	0	0.527665	1	False
C4orf54	1	0	4	0	1	1	False
C5,C5-OT1	1	1	4	7	1	1	False
C5AR1	3	1	12	7	1	1	False
C5AR2	3	1	12	7	1	1	False
C5orf15	5	0	20	0	0.13922	1	False
C5orf17	14	1	56	7	0.00491923	1	False
C5orf22	14	1	56	7	0.00491923	1	False
C5orf24	5	0	20	0	0.13922	1	False
C5orf34	14	1	56	7	0.00491923	1	False
C5orf38	17	2	68	14	0.00219964	1	False
C5orf46	4	0	16	0	0.276605	1	False
C5orf47	6	1	24	7	0.38629	1	False
C5orf49	15	2	60	14	0.00777362	1	False
C5orf51	14	1	56	7	0.00491923	1	False
C5orf52	4	1	16	7	0.636479	1	False
C5orf58,LCP2	4	1	16	7	0.636479	1	False
C5orf60	5	1	20	7	0.390567	1	False
C5orf63	5	0	20	0	0.13922	1	False
C5orf64-AS1	6	0	24	0	0.0705423	1	False
C5orf64,LOC101928651	6	0	24	0	0.0705423	1	False
C5orf66,C5orf66-AS1,C5orf66-AS2,MACROH2A1,PITX1	5	0	20	0	0.13922	1	False
C5orf67	6	0	24	0	0.0705423	1	False
C6	14	1	56	7	0.00491923	1	False
C6orf118	2	0	8	0	0.527665	1	False
C6orf120,PHF10	3	0	12	0	0.540431	1	False
C6orf132	5	0	20	0	0.13922	1	False
C6orf136,DHX16	4	2	16	14	1	1	False
C6orf141	3	0	12	0	0.540431	1	False
C6orf15	5	2	20	14	1	1	False
C6orf163	4	0	16	0	0.276605	1	False
C6orf201,ECI2	4	1	16	7	0.636479	1	False
C6orf223,LOC101929705	3	1	12	7	1	1	False
C6orf226	4	1	16	7	0.636479	1	False
C6orf47	6	2	24	14	0.685661	1	False
C6orf52	2	1	8	7	1	1	False
C6orf58	3	0	12	0	0.540431	1	False
C6orf89,PPIL1	4	0	16	0	0.276605	1	False
C6orf99	2	0	8	0	0.527665	1	False
C7	14	1	56	7	0.00491923	1	False
C7orf25	16	5	64	35	0.108339	1	False
C7orf26	18	3	72	21	0.00332702	1	False
C7orf31	18	5	72	35	0.042788	1	False
C7orf33	11	2	44	14	0.0826005	1	False
C7orf50,CYP2W1,GPER1,GPR146,MIR339	18	4	72	28	0.0172046	1	False
C7orf57	17	5	68	35	0.0914446	1	False
C7orf61	9	2	36	14	0.266475	1	False
C7orf65	17	5	68	35	0.0914446	1	False
C7orf66	9	2	36	14	0.266475	1	False
C7orf69,PKD1L1	17	5	68	35	0.0914446	1	False
C7orf77	9	2	36	14	0.266475	1	False
C8A	5	3	20	21	1	1	False
C8B	5	3	20	21	1	1	False
C8G	2	3	8	21	0.328884	1	False
C8orf31	5	1	20	7	0.390567	1	False
C8orf33	1	1	4	7	1	1	False
C8orf34,C8orf34-AS1	4	0	16	0	0.276605	1	False
C8orf37,C8orf37-AS1	6	0	24	0	0.0705423	1	False
C8orf44,C8orf44-SGK3,PTTG3P,SGK3	4	0	16	0	0.276605	1	False
C8orf48,DLC1	6	1	24	7	0.38629	1	False
C8orf49	5	1	20	7	0.390567	1	False
C8orf74	5	1	20	7	0.390567	1	False
C8orf76,ZHX1,ZHX1-C8orf76	7	0	28	0	0.0363571	1	False
C8orf82,LRRC14,LRRC24	6	2	24	14	0.685661	1	False
C8orf86	5	0	20	0	0.13922	1	False
[truncated: 17,878 more rows]
