# Supplementary material for: Genomic heterogeneity at baseline is associated with T790M resistance mutations in EGFR‐mutated lung cancer treated with the first‐/second‐generation tyrosine kinase inhibitors
Source: J Pathol Clin Res. 2024 Jan 17;10(2):e354. doi: 10.1002/cjp2.354 (PMC10792701; doi:10.1002/cjp2.354)
Supplement: Supplementary file 1 — Figure S1. Relative effect of complex genetic biomarkers on patient survival Table S1. Characteristics of all study candidates Table S2. Overview of mutations, tumor cell content estimation, TP53 mutation status, SBS signatures, and histopathological evaluation Table S3. Other mutations (besides TP53) detected in at least three cases in each of the study groups Table S4. Recalculation of the MATH score in the samples from the study analyzing EGFR‐mutated lung cancers at the time of EGFR inhibitor failure Table S5. Individual gene CNVs detected in the study samples Table S6. LOH detected in the study samples Table S7. Pairwise correlations between biomarkers in the study samples [file CJP2-10-e354-s001.zip › cjp2354-sup-TableS6.xlsx]

## Sheet: Table S6
Genomic heterogeneity at baseline is associated with T790M resistance mutations in EGFR-mutated lung cancer treated with the first-/second-generation tyrosine kinase inhibitors
M Menzel et al. J Pathol Clin Res
https://doi.org/10.1002/cjp2.354
Table S6. Losses-of-heterozygosity (LOH) detected in the study samples
Patient ID	chr3	chr3	chr17	chr17	chr13	chr13	chr2	chr2	chr7	chr7	chr21	chr21	chr14	chr14	chr8	chr8	chr6	chr6	chr19	chr19	chrY	chrY	chr10	chr10	chr18	chr18	chr15	chr15	chr22	chr22	chr1	chr1	chr11	chr11	chr16	chr16	chrX	chrX	chr5	chr5	chr20	chr20	chr4	chr4	chr12	chr12	chr9	chr9
	p	q	p	q	p	q	p	q	p	q	p	q	p	q	p	q	p	q	p	q	p	q	p	q	p	q	p	q	p	q	p	q	p	q	p	q	p	q	p	q	p	q	p	q	p	q	p	q
1	-	-	-	-	-	-	-	-	-	-	-	-	-	-	-	-	-	-	-	-	-	-	-	-	-	-	-	-	-	-	-	-	-	-	-	-	-	-	-	-	-	-	-	-	-	-	-	-
2	-	LOH	LOH	LOH	-	LOH	LOH	-	-	-	-	LOH	-	-	-	-	-	LOH	LOH	-	-	-	LOH	-	LOH	LOH	-	LOH	-	-	-	-	LOH	-	LOH	LOH	-	-	-	-	LOH	LOH	LOH	-	-	-	-	-
3	LOH	-	LOH	-	-	-	-	-	-	LOH	-	LOH	-	-	LOH	-	LOH	LOH	-	LOH	-	-	-	-	-	-	-	LOH	-	LOH	-	-	-	-	-	-	-	-	-	-	-	-	-	-	-	-	-	-
4	-	-	-	-	-	-	-	-	-	-	-	-	-	-	-	-	-	-	-	-	-	-	-	-	-	-	-	-	-	-	-	-	-	-	-	-	-	-	-	-	-	-	-	-	-	-	-	-
5	-	-	-	-	-	-	-	-	-	-	-	-	-	-	-	-	-	-	-	-	-	-	-	-	-	-	-	-	-	-	-	-	-	-	-	-	-	-	-	-	-	-	-	-	-	-	-	-
6	LOH	-	-	-	-	-	-	-	-	-	-	-	-	-	LOH	-	-	-	-	-	-	-	-	LOH	-	LOH	-	LOH	-	-	-	-	LOH	-	-	-	-	-	-	-	LOH	-	-	-	-	-	LOH	-
7	-	-	-	-	-	-	-	-	-	-	-	-	-	-	-	-	-	-	-	-	-	-	-	-	-	-	-	-	-	-	-	-	-	-	-	-	-	-	-	-	-	-	-	-	-	-	-	-
8	LOH	-	LOH	-	-	LOH	-	-	-	LOH	-	-	-	-	-	-	-	-	-	-	-	-	-	LOH	-	LOH	-	-	-	-	-	-	-	-	-	-	-	-	-	-	LOH	-	-	-	LOH	-	-	-
9	-	-	-	-	-	-	-	-	-	-	-	-	-	-	LOH	-	-	LOH	-	-	-	-	-	-	-	-	-	LOH	-	-	-	-	-	LOH	-	-	-	-	-	-	-	-	-	-	-	-	-	-
10	-	-	-	LOH	-	LOH	-	-	-	-	-	-	-	-	-	-	-	-	LOH	-	-	-	-	-	LOH	-	-	-	-	-	-	-	-	-	-	-	-	-	-	-	LOH	-	LOH	-	LOH	-	LOH	-
11	-	-	-	-	-	-	-	-	-	-	-	-	-	-	-	-	-	-	-	-	-	-	-	-	-	-	-	-	-	-	-	-	-	-	-	-	-	-	-	-	-	-	-	-	-	-	-	-
12	LOH	-	LOH	LOH	-	LOH	LOH	LOH	-	-	-	-	-	-	LOH	LOH	-	-	LOH	-	-	-	LOH	LOH	LOH	-	-	LOH	-	LOH	-	-	LOH	-	-	-	-	-	LOH	LOH	LOH	-	LOH	LOH	LOH	LOH	LOH	-
13	-	-	LOH	-	-	LOH	-	-	-	-	-	-	-	-	-	-	-	LOH	LOH	-	-	-	-	-	LOH	LOH	-	-	-	-	-	-	-	-	-	-	-	-	-	-	-	-	-	-	-	-	LOH	-
14	-	-	-	-	-	-	-	-	-	-	-	-	-	-	-	-	-	-	-	-	-	-	-	-	-	-	-	-	-	-	-	-	-	-	-	-	-	-	-	-	-	-	-	-	-	-	-	-
15	LOH	-	-	-	-	LOH	-	-	-	-	-	-	-	-	LOH	-	-	-	-	-	-	-	-	-	LOH	-	-	LOH	-	-	-	-	-	-	-	-	-	-	-	-	-	-	-	LOH	-	-	LOH	-
16	-	-	-	-	-	-	-	-	-	-	-	-	-	-	-	-	-	-	-	-	-	-	-	-	-	-	-	-	-	-	-	-	-	-	-	-	-	-	-	-	-	-	-	-	-	-	-	-
17	-	-	-	-	-	-	-	-	-	-	-	-	-	-	-	-	-	-	-	-	-	-	-	-	-	-	-	-	-	-	-	-	-	-	-	-	-	-	-	-	-	-	-	-	-	-	LOH	-
18	-	-	-	-	-	-	-	-	-	-	-	-	-	-	-	-	-	-	-	-	-	-	-	-	-	-	-	-	-	-	-	-	-	-	-	-	-	-	-	-	-	-	-	-	-	-	-	-
19	LOH	-	LOH	-	-	LOH	-	-	-	-	-	-	-	-	LOH	-	-	-	-	-	-	-	-	-	-	LOH	-	-	-	-	-	-	-	LOH	-	-	-	-	LOH	LOH	-	-	-	-	-	-	LOH	-
20	LOH	-	LOH	-	-	-	-	-	-	-	-	-	-	-	-	LOH	-	-	LOH	-	-	-	-	LOH	-	LOH	-	-	-	-	-	-	-	-	-	-	-	-	-	-	-	-	-	-	-	LOH	-	-
21	-	-	-	-	-	-	-	-	-	-	-	-	-	-	-	-	-	-	-	-	-	-	-	-	-	-	-	-	-	-	-	-	-	-	-	-	-	-	-	-	-	-	-	-	-	-	-	-
22	-	-	LOH	-	-	-	-	-	-	-	LOH	-	-	-	-	-	-	-	-	-	-	-	-	-	LOH	-	-	-	-	-	-	-	-	-	-	-	-	-	-	-	-	-	-	-	LOH	-	-	-
23	-	-	-	-	-	-	-	-	-	-	-	-	-	-	-	-	-	-	-	-	-	-	-	-	-	-	-	-	-	-	-	-	-	-	-	-	-	-	-	-	-	-	-	-	-	-	-	-
24	-	-	-	-	-	-	-	-	-	-	-	-	-	-	-	-	-	-	-	-	-	-	-	-	-	-	-	-	-	-	-	-	-	-	-	-	-	-	-	-	-	-	-	-	-	-	-	-
25	-	-	-	-	-	-	-	-	-	-	-	-	-	-	-	-	-	-	-	-	-	-	-	-	-	-	-	-	-	-	-	-	-	-	-	-	-	-	-	-	-	-	-	-	-	-	-	-
26	LOH	-	LOH	-	-	-	-	-	-	-	-	LOH	-	-	LOH	-	-	-	-	-	-	-	LOH	-	LOH	-	-	-	-	-	-	-	-	-	-	-	-	-	-	-	-	-	-	-	LOH	LOH	-	-
27	-	-	-	-	-	-	-	-	-	-	-	-	-	-	-	-	-	-	-	-	-	-	-	-	-	-	-	-	-	-	-	-	-	-	-	-	-	-	-	-	-	-	-	-	-	-	-	-
28	-	-	-	-	-	-	-	-	-	-	-	-	-	-	-	-	-	-	-	-	-	-	-	-	-	-	-	-	-	-	-	-	-	-	-	-	-	-	-	-	-	-	-	-	-	-	-	-
29	-	-	-	-	-	-	-	-	-	-	-	-	-	-	-	-	-	-	-	-	-	-	-	-	-	-	-	-	-	-	-	-	-	-	-	-	-	-	-	-	-	-	-	-	-	-	-	-
30	-	-	-	-	-	-	-	-	-	-	-	-	-	-	-	-	-	-	-	-	-	-	-	-	-	-	-	-	-	-	-	-	-	-	-	-	-	-	-	-	-	-	-	-	-	-	-	-
31	-	-	-	-	-	-	-	-	-	-	-	-	-	-	-	-	-	-	-	-	-	-	-	-	-	-	-	-	-	-	-	-	-	-	-	-	-	-	-	-	-	-	-	-	-	-	-	-
32	-	-	-	-	-	-	-	-	-	-	-	-	-	-	-	-	-	-	-	-	-	-	-	-	-	-	-	-	-	-	-	-	-	-	-	-	-	-	-	-	-	-	-	-	-	-	-	-
33	-	-	-	-	-	-	-	-	-	-	-	-	-	-	-	-	-	-	-	-	-	-	-	-	-	-	-	-	-	-	-	-	-	-	-	-	-	-	-	-	-	-	-	-	-	-	-	-
34	-	-	-	-	-	-	-	-	-	-	-	-	-	-	-	-	-	-	-	-	-	-	-	-	-	-	-	-	-	-	-	-	-	-	-	-	-	-	-	-	-	-	-	-	-	-	-	-
35	-	-	LOH	-	-	-	-	-	-	LOH	-	-	-	-	LOH	-	-	-	-	-	-	-	-	-	-	LOH	-	-	-	-	-	-	-	-	-	-	-	-	-	-	-	-	-	-	LOH	-	LOH	-
36	-	-	-	-	-	-	-	-	-	-	-	-	-	-	-	-	-	-	-	-	-	-	-	-	-	-	-	-	-	-	-	-	-	-	-	-	-	-	-	-	-	-	-	-	-	-	-	-
37	LOH	-	LOH	LOH	-	LOH	-	-	-	-	-	-	-	LOH	LOH	-	-	-	LOH	-	-	-	LOH	LOH	LOH	-	-	LOH	-	LOH	-	-	LOH	-	-	-	-	-	-	-	LOH	-	LOH	-	LOH	-	-	LOH
38	-	-	-	-	-	-	-	-	-	-	-	-	-	-	-	-	-	-	-	-	-	-	-	-	-	-	-	-	-	-	-	-	-	-	-	-	-	-	-	-	-	-	-	-	-	-	-	-
39	-	-	-	-	-	-	-	-	-	-	-	-	-	-	-	-	-	-	-	-	-	-	-	-	-	-	-	-	-	-	-	-	-	-	-	-	-	-	-	-	-	-	-	-	-	-	-	-
